# Supplementary material for: Novel CSF biomarkers for diagnosis and integrated analysis of neuropsychiatric systemic lupus erythematosus: based on antibody profiling
Source: Arthritis Res Ther. 2023 Sep 8;25:165. doi: 10.1186/s13075-023-03146-z (PMC10486090; doi:10.1186/s13075-023-03146-z)
Supplement: Supplementary file 3 — Additional file 3: Table S3. List of proteins identified by 1000-plexed proteins array and raw data. [file 13075_2023_3146_MOESM3_ESM.xlsx]

## Sheet: Sheet1
Table S3. List of proteins identified by 1000-plexed proteins array and raw data.
proteinID	Control1	Control2	SLE1	SLE2	SLE3	NPSLE1	NPSLE2	NPSLE3
2B4	737.151	1347.36	508.264	490.099	910.219	906.736	2213.16	1525.02
4-1BB	489.629	611.644	545.748	552.291	442.416	460.684	650.37	477.707
4-1BB Ligand	468.722	464.546	402.952	456.53	435.521	400.558	413.617	312.699
6Ckine	2618.66	2549.8	2347.61	3044.09	2488.69	2672.27	2473.52	3103.65
ACE	1257.6	1625.76	1006.12	789.518	1065.45	1022.88	1453.56	951.175
ACE-2	441.14	421.625	458.281	459.14	428.151	413.175	348.571	376.352
Activin A	1211.72	1178.74	1095.07	1284.99	1131.84	1331.55	1343.9	1275.11
Activin RIA	1278.12	1221.22	993.352	1002.27	894.957	1259.7	955.918	779.167
Activin RIB	578.332	517.398	756.727	620.576	671.636	675.182	736.801	822.581
Activin RIIA	1708.83	1737.69	1524.87	1563.88	1635.96	1670.45	1822.28	1623.37
Activin RIIB	2731.69	2992.87	2663.46	2393.85	2343.22	2936.48	2151.28	2614.37
ADA	1234.1	1087.57	861.068	803.796	675.518	911.753	1291.9	474.904
ADAM12	963.757	1432.03	871.136	1120.58	824.261	1105.03	845.091	1049.86
ADAM22	19009.4	19551.8	12244.6	13123.2	11923.2	10931.5	20647.1	7991.53
ADAM23	756.483	539.072	784.437	658.925	754.943	721.493	797.19	772.491
ADAM8	923.67	813.56	1011.17	925.761	960.576	990.023	1044.76	763.399
ADAM9	2800.16	5890.01	2119.45	2547.98	2292.76	3433.96	3831.37	1805.9
ADAMTS13	1480.61	1351.63	1709.85	1380.76	1796.54	1574.28	2349.34	1785.44
ADAMTSL-1	4470.53	4520.72	4838.23	4192.7	4335.59	5056.94	4440.37	3845.8
Adiponectin	6028.15	7803.69	21392.9	14645.2	51037.5	41416.1	93325.3	70902.5
Adipsin	58622.2	86105.7	68019.5	74941	65940	66986.8	70875.8	83139.3
aFGF	749.248	887.971	855.184	1002.52	755.54	807.312	819.699	819.523
AFP	2743.71	3222.81	1939.35	2326.49	2098.68	2282.31	2541.62	2547.13
Aggrecan	6383.88	6912.2	7099.23	7394.65	6728.23	7791.26	6478.11	7495.06
AgRP	1557.21	1571.96	1832.25	1522.14	1835.52	1898.45	2151.69	1996.63
AIF	1242.24	1048.53	1172.82	1191.49	948.641	1245.06	941.495	694.858
AKR1C4_x000D_	672.544	650.088	658.212	615.483	496.813	434.204	478.988	354.428
Albumin	15112.5	15366.8	18852.3	15711.7	17447.4	18914.9	18073.3	19869.9
ALCAM	66924.7	67907.3	69841.8	64325.2	59775.8	68824.1	72671.5	45669.6
ALK-1	2485.87	1674.61	2449.54	2044.79	3310.38	2238.14	3617.25	2309.72
AMICA	259.538	318.203	246.403	381.625	269.878	430.861	369.782	255.568
AMIGO	2598.82	2254.51	2261.3	2084.16	2304.2	2190.27	2808.02	2353.61
AMIGO2	1482.22	2169.88	1654.53	1862.99	1883.63	1792.15	2270.2	1871.65
Aminopeptidase LRAP	2132.14	2120.43	1747.58	1656.09	1815.09	1745.42	1929.99	1864.33
Aminopeptidase P2	288.301	230.342	346.193	233.031	219.296	116.874	214.586	191.994
Amnionless	2191.62	2090.76	1905.58	1893.92	1973.12	1878.01	2106.95	2253.23
AMSH	3328.86	2816.11	2991.53	3098.96	2540.86	3099.82	2736.87	2746.37
ANG-1	866.009	1077.08	819.076	841.775	746.27	1107.45	1167.1	976.714
ANG-2	2137.78	5038.35	2380.1	1427.53	1788.8	2433.13	6467.1	2661.58
ANG-4	306.602	406.257	402.786	431.964	318.197	399.664	313.589	269.568
Angiogenin	37429.7	38535.4	35595.6	41235	6750.09	47931.4	50220.2	49513.3
Angiostatin	1067.14	1159.7	1179.73	1124.46	1238.3	1341.07	1668.79	1511.48
Angiotensinogen	7586.96	4016.24	2470.6	2984.59	35476.5	3836.6	5186.5	1641.41
ANGPTL3	297.225	346.319	376.709	365.951	384.601	327.204	378.403	294.999
ANGPTL4	1544.17	2217.05	1721.88	2396.94	1630.23	1810.93	2956.21	1888.83
ANGPTL7	2262.84	2523.73	2268.51	1692.41	1583.6	2971.59	2114.44	1822.56
Annexin V	859.395	415.251	724.037	492.649	771.084	310.963	755.676	910.594
APRIL	2090.97	2205.21	1942.88	2234	2222.26	2433.38	3605.62	2365.49
AR	813.749	991.417	1103.87	1133.17	1520.24	1035.03	1502.81	906.263
Arginase 1	925.947	821.416	1608.55	1238.25	1622.56	1470.24	1430.52	1169.37
ARSB	1249.93	1677.33	1491.98	1343.5	1634.72	1252.27	1500.41	1139.64
Artemin	2513.59	1849.48	2545.61	1978.59	1977.44	1458.67	2518.28	1981.65
Arylsulfatase A	1443.02	994.886	1010.74	894.761	1031.75	871.289	1235.21	1123.49
ASAH2	808.216	793.96	686.772	801.262	506.7	506.324	517.483	350.183
ASAHL	0	0	0	0	0	0	0	0
Axl	6354.57	4705.53	3562.93	3768.58	3424.2	3386.6	4671.25	2836.78
B2M	206068	198554	214470	205586	182822	172672	155215	186275
B3GNT2	1692.97	1834.38	1447.24	1276.69	1607.3	1313.92	1543.52	1246.4
B4GalT1	0	0	0	0	0	0	0	0
B7-1	861.463	926.558	908.069	900.913	775.763	770.294	1008.71	880.195
B7-2	747.932	700.377	890.348	752.322	788.643	635.305	655.081	589.933
B7-H1	709.989	702.062	733.282	613.291	904.162	835.418	976.474	859.741
B7-H2	2663.55	2144.89	2936.49	2313.24	2939.83	2294.89	3698.12	2460.85
B7-H3	925.106	714.268	1058.28	1488.1	651.337	922.989	1170.02	1382.36
B7-H4	1538.6	1145.19	1426.45	1422.7	1687.32	1437.83	1000.6	1448.42
BAFF	280.623	381.315	326.96	526.432	285.199	470.041	262.854	379.916
BAFF R	798.184	859.909	901.596	805.511	678.359	745.771	418.314	647.334
BAI1	0	0	0	0	0	0	0	0
BAMBI	4255.3	6350.27	3846.43	2732.21	3470.29	3697.29	4435.84	2814.64
BATF3	4812.09	4099.08	3633.49	3903.31	3522.23	3378.2	3085.16	3091.42
BCAM	2074.43	2722.17	2061.88	2109.32	1422.97	1848.42	2349.75	1706.87
Bcl-10	1350.52	1419.91	986.045	1413.81	1516.22	1581.1	1494.46	1249.54
BCL-2	6419.99	6650.75	7626.43	5251.28	5687.03	6209.14	7826.15	8949.51
Bcl-w	1301.11	1309.59	1052.84	1182.96	1033.26	1126.95	1108.73	1230.49
BCMA	2393.33	1759.49	4503.46	3367.08	1672.88	1515.3	19767.7	4752.53
BDNF	998.017	1787.23	1067.9	1655.9	1130.25	1790.88	1749.33	1545.02
bFGF	897.926	1218.39	909.806	1356.05	1262.14	1379.95	1358.12	1170.45
BID	712.212	756.927	633.256	603.08	423.403	462.113	386.758	465.036
bIG-H3	3176.47	5225.01	3926.54	4330.86	3471.08	5895.06	4693.2	6430.09
Biglycan	953.634	919.676	817.991	827.373	876.375	985.743	761.835	909.898
BLAME	3190.26	2407.77	3782.76	3161.96	4414.48	3122.88	4852.77	4657.86
BLC	409.721	435.482	528.665	553.618	638.925	696.934	1727.24	2340.34
BMP-2	729.586	797.961	600.753	640.298	797.327	645.058	1226.35	964.341
BMP-4	1122.18	1264.15	1165.98	1300.42	1419.33	1135.12	1352.8	1282.83
BMP-5	1293.16	1686.97	1357.55	1899.63	1791.84	2016.43	1834.83	1672.68
BMP-7	916.076	1087.86	955.106	1319.54	1255.65	1385.41	1209.14	1106.56
BMP-8	1507.27	872.361	1918.87	1089.66	2029.45	1256.56	2773.66	991.043
BMP-9	746.469	695.186	1085.5	821.066	1090.69	1104.52	1600.74	1714.63
BMPR-IA	3558.19	3644.8	3871.68	3584.08	3609.23	4185.03	3824.91	4514.96
BMPR-IB	1087.85	1053.11	1404.22	1242.24	1157.11	1215.05	1264.24	1037.85
BMPR-II	615.473	617.892	626.723	622.375	700.441	782.788	697.776	796.204
b-NGF	300.931	389.85	296.485	313.788	325.765	362.278	625.816	990.855
BOC	3103.95	2999.16	2679.98	2444.32	2530.57	2606.18	2492.78	2334.42
Bora	2534.57	2878.14	2385.67	2723.08	2265.87	2296.79	2326	2418.49
Brevican	104940	104571	98051.9	90763.7	96520.4	90025.6	94817.5	90987
Brorin	2383.7	3940.91	3257.71	2614.57	1664.6	1795.94	3266.68	850.769
BTC	2359.93	2092.18	2366.74	2548.61	2105.89	2650.03	2087.28	2754.62
C1qTNF4	1357.63	1111.28	1576.33	1128.89	1166.49	992.032	1591.18	590.842
C1qTNF9	612.217	734.762	750.105	814.777	711.826	918.285	679.115	871.1
C5a	1733.03	2333.88	3499.96	2441.06	3629.86	3267.28	8394.46	7111.4
CA125	1124.29	1114.73	1284.83	1196.49	1219.65	1035.29	1385.71	8669.51
CA13	2049.22	1710.63	2002.18	1802.18	1636.82	1725.11	1692.57	1639.94
CA14	5744.37	8305.22	3203.61	3028.81	2866.36	4109.35	4623.3	1265.67
CA15-3	1230.34	2004.67	1557.37	1419.11	1675.21	1462.82	2580.81	1708
CA19-9	998.369	1148.86	1002.62	1338.86	1034.02	1263.72	955.778	1092.15
CA2	1670.88	1529.49	1691.54	1664.07	1625.13	1615.15	1353.58	1591.33
CA4	28309.9	32210.9	22472.8	21776.5	18626.2	22154.1	10094.1	9896.09
CA5A	781.734	1003.19	1065.18	957.772	754.96	1009.72	862.769	999.431
CA5B	1498.59	1200.32	1257.52	1002.87	1174.26	1039.61	1300.07	1009.07
CA6	145.406	0	239.029	0	0	0	130.33	0
CA72-4	4198.6	3704.71	4037.96	3270.27	3602.23	4295.51	3607.52	4241.24
CA8	0	0	0	0	0	0	58.4845	0
CA9	264.489	344.012	304.71	293.157	262.936	290.848	309.197	262.737
Cadherin-11	673.208	663.522	763.693	671.329	881.115	988.057	677.564	839.084
Cadherin-13	564.206	604.927	647.366	816.645	636.219	760.523	626.163	628.83
Cadherin-17	804.647	777.689	657.663	825.947	754.526	541.369	845.49	777.861
Cadherin-4	1347.75	2340.73	1562.12	1765.18	1391.89	1709.48	2454.63	1267.4
Cadherin-6	0	0	0	0	0	0	0	0
Calcitonin	1097.58	988.258	1203.2	1004.12	1038.67	1012.36	885.57	886.591
Calreticulin	417.352	281.616	332.709	363.822	345.668	312.562	361.471	285.126
Calreticulin-2	433.116	388.454	403.709	468.781	348.511	392.586	283.803	419.944
Calsyntenin-1	1021.83	918.665	1036.7	828.391	922.883	864.945	1100.04	728.674
CANT1	2677.55	3038.66	2552.41	2668.53	1795.16	2127.67	2675.88	1395.43
Carbonic Anhydrase XII	1144.44	1573.48	1218.08	1038.19	1047.95	1265.52	1098.97	990.705
Carboxypeptidase A2	355.128	314.896	293.79	204.803	249.273	332.312	277.748	270.257
Cardiotrophin-1	595.059	482.359	701.664	624.204	666.853	618.947	675.093	727.952
Caspase 7	1903.27	2007.7	2056.18	1850.99	2153.12	1980.41	2183.1	2164.19
Caspase 8	796.716	849.218	771.02	594.683	744.731	679.033	1040.89	612.984
Caspr2	7138.18	9577.15	3426.54	4916.08	2385.42	3963.5	2701.88	187.711
Cathepsin B	2223.69	3168.09	2430.64	2121.98	1788.98	1673.38	3326.52	1112.25
Cathepsin E	892.344	816.444	762.661	597.352	592.033	815.559	531.06	723.16
Cathepsin H	1011.83	1888.42	1007.41	1004.02	1091.62	1137.72	1413.49	892.146
Cathepsin L	1444.37	2360.26	1709.4	1351.8	1554.91	1448.75	3975.77	1398.43
Cathepsin S	9019.53	12700.2	10072.6	7134.27	8905.51	9031.02	14532.2	14557.5
Cathepsin V	1359.79	1250.81	1505.84	1318.5	1541.77	1256.03	1656.35	1564.81
Caveolin-2	785.492	583.021	824.232	611.227	842.664	860.327	828.328	1091.53
CCL28	19656.3	19115.1	22834.9	21341.9	14354.8	19270	15588.1	20110.6
CD109	2294.46	2424.99	2092.37	2273.76	2345.23	2288.51	2365.04	2542.37
CD11b	952.223	1399.85	806.336	712.756	923.119	830.626	1047.11	757.465
CD14	80238.7	84212.7	84866.8	86118.2	79849.4	89471.6	85481.9	78097.1
CD155	85.9172	204.373	86.0652	88.6489	93.7086	95.4331	136.9	103.962
CD157	2695.74	2821.3	2372.29	1586.03	2784.86	2714.7	6727.46	4453.52
CD163	3661.02	8167.72	9294.38	6866.52	3962.96	5687.54	19667.9	13634.3
CD172g	796.063	753.716	988.496	766.604	931.044	784.236	979.269	779.107
CD2	3964.73	4311.56	4234.78	4170.14	4106.72	4557.85	4150.93	3820.84
CD200	1200.99	1224.63	1966.52	1725.91	1172.83	1770.83	4234.15	1865.12
CD200 R1	1078.64	3124.88	879.079	3353.61	780.891	3429.92	3287.37	3996.83
CD229	242.794	247.411	291.328	278.739	212.656	222.464	460.72	429.886
CD23	299.589	285.523	287.118	339.586	312.354	748.557	359.567	324.937
CD27	288.231	314.264	322.987	349.879	336.445	419.758	595.481	486.498
CD27 Ligand	0	0	0	0	0	0	0	0
CD28	2424.96	2168.44	3376.82	2343.62	3233.04	2724.09	4311.52	2511.88
CD30	1291.27	1045	1248.36	1177.85	1105.42	1144.63	1342.28	1212.02
CD300a	0	0	0	0	0	0	0	0
CD300c	2352.11	3207.47	2697.92	2010.76	2002.42	2276.25	2784.55	2025.15
CD300e	1086.44	626.648	1047.45	566.814	942.257	173.991	1089.52	376.28
CD300f	171.246	0	222.674	0	166.775	0	367.04	0
CD314	1669.93	1627.35	1853.19	1542.91	1857.98	1701.5	1677.19	1583.63
CD320	1941.98	2384.82	1852.81	2089.58	1850.08	1858.1	1869.53	1660.32
CD34	2302.53	2562.89	2425.34	2443.43	2148.57	2564.69	2621.85	2687.57
CD36	2359.29	2772.81	2554.35	2738.45	2376.63	2550.72	2357.11	2454.63
CD39L2	1599.04	2102.06	1503.87	1368.82	1576.64	1240.79	1934.83	1141.82
CD39L3	416.964	348.89	381.021	384.094	413.764	430.252	367.68	390.112
CD39L4	2034.25	1844.42	2117.02	1811.35	2436.1	1783.73	2335.51	1912.22
CD4	0	0	0	0	0	0	0	0
CD40	399.147	340.669	389.515	457.007	525.309	572.51	404.504	374.63
CD40L	835.111	1339.77	2347.28	1580.79	1645.61	1987.87	2391.28	2366.59
CD42b	1536.84	1594.55	1857.78	1623.89	1615.15	1397	1715.15	1443.35
CD48	83.0453	84.3271	87.4889	14.0713	0	94.0259	77.3178	171.499
CD49b	641.339	785.889	747.971	635.688	767.988	706.132	818.234	659.653
CD5	0	0	0	0	0	0	0	0
CD51	531.962	548.312	492.058	521.86	341.466	490.27	400.53	397.226
CD58	366.285	588.324	345.685	542.383	504.652	607.651	698.631	548.772
CD6	1107.23	1291.02	1402.06	1500.97	1600.89	1326.37	1375.62	1556.79
CD69	201.314	0	206.319	0	177.637	0	0	0
CD7	517.402	1372	669.531	532.436	607.141	543.179	995.246	605.73
CD73	643.214	687.897	963.972	610.235	658.821	807.17	1166.53	599.952
CD83	725.416	949.664	659.913	410.141	574.063	742.035	968.026	535.716
CD84	2334.84	2208.89	2612.5	2568.39	2125.81	2526.68	2566.31	2285.39
CD97	3985.59	5045.24	5831.93	4250.75	4860.03	5928.26	3850.21	4436.65
CD99	8371.78	8188.58	8855.01	7719.49	7757.33	7818.99	9321.5	7695.2
CD99-L2	27306.6	21688.8	25105	21200.2	20095	20866.8	18941.4	19932
CDC25B	1071.42	1013.9	1111.17	923.291	1010.06	1164.05	766.291	983.426
CDNF	989.125	991.327	936.592	936.522	876.694	1166.24	977.833	861.606
CDO	1800.35	2250.77	2257.94	1729.46	1886.69	2180.3	1752.98	1708.55
CEA	647.549	879.421	2242.99	725.309	917.958	862.698	1627.25	1101.28
CEACAM-1	769.493	982.34	4602.54	1328.8	1399.34	2163.72	5468.08	3162.07
CEACAM-3	1086.34	1521.29	1890	1315.59	1464.78	1418.06	2608	1706.8
CEACAM-5	83.2846	94.0488	119.844	96.0683	95.208	115.39	111.127	143.042
Cerberus 1	465.16	411.501	476.844	473.582	379.407	495.209	493.89	452.759
CES1	468.111	315.969	375.236	592.456	548.778	362.989	664.562	846.582
CES2	681.074	583.007	687.012	642.786	802.915	666.865	830.614	808.149
CF VII	412.339	154.114	263.161	137.515	249.067	198.167	88.4032	91.2409
CF XIV	93.3362	197.928	92.4069	158.494	75.9665	158.629	34.3634	122.933
Cf10	2744.04	2814.41	2568.89	1198.85	1906.28	2618	6875.52	2983.31
Chemerin	29516.9	31531.6	26782.8	28397.8	26184.7	30897.1	28369	29136.1
CHI3L1	8406.34	10277.8	7901.34	10555.1	9370.89	10488.8	8214.36	9933.3
CHMP2B	6114.25	2089.7	3209.18	3424.4	5982.55	2284.34	5776.92	1578.92
CHST1	1768.87	2997.73	4493.21	1298.59	1435.69	3843.88	4440.67	2619.81
CHST2	531.446	657.282	637.66	571.072	453.435	377.767	524.821	380.244
CHST3	3701.61	3374.94	3624.11	2764.45	3346.71	1751.79	3621.21	3051.26
CHST4	1794.77	1670.76	1990.93	1761.36	1774.15	1869.75	1712.92	1636.44
cIAP-1	508.135	803.978	1146.99	542.779	472.191	357.885	434.691	471.45
cIAP-2	407.239	332.67	341.405	190.351	321.074	186.474	0	31.5834
CILP-1	2837.04	3434.24	3615.29	2539.75	2754.78	2901.64	2790.32	2524.64
Ck beta 8-1	790.016	910.198	1220.34	730.311	1613.48	1131.35	2066.52	1459.35
CK18	0	0	0	0	0	0	0	0
CK19	0	0	0	0	0	0	0	0
CLEC-1	1202.56	1297.99	1157.68	1302	1286.59	1148.58	1246.64	1268.57
CLEC10A	308.012	388.145	277.415	368.736	277.438	390.356	374.9	453.942
CLEC-2	1329.49	1447.51	1274.94	1269.54	1316.59	1245.65	1117.98	1327.24
CLEC9a	2158.28	2389.09	1822.67	2376.82	2029.18	1898.68	2082.08	2060.34
CL-P1	1895.98	1899.4	1945.49	1998.4	1816.99	1751.65	1535.89	1914.19
Clusterin	1018.83	781.399	723.096	1112.52	1204.2	1087.1	474.602	1608.76
cMASP3	1060.76	1127.32	1380.95	816.126	959.506	1120.46	1093.38	1012.05
CMG-2	573.931	737.792	481.548	497.623	506.155	587.203	672.979	628.352
C-myc	886.326	854.325	1166.53	919.792	894.835	738.864	983.739	718.542
CNTF	1280.21	1550.73	1522.23	1392.79	1542.08	1507.57	1623.65	1748.26
CNTF R alpha	7501.94	8446.53	6496.82	5702.47	6074.45	7170.69	5518.66	4393.74
Cochlin	21368.8	17733.8	23035.2	20024.1	19329.2	21403.9	20133.8	16402.3
Common beta Chain	5428.77	5459.56	6390.82	6109.62	7159.3	7162.33	8068.91	6878
COMT	624.873	627.727	697.817	835.114	602.067	1171.65	742.256	1612.08
Contactin-1	10863.9	12229.8	12742	9940.38	13822.2	11066.9	12894.8	8035.73
Contactin-2	81866.8	74511.9	47877.3	56402.8	51884	65767.2	62008.6	30492.9
Contactin-3	3545.26	3435.27	3771.78	3556.21	3456.43	3861.79	3567.84	3731.75
Contactin-5	3375.68	4805.58	2173.01	2509.85	1780.66	2613.5	3543.71	1400.51
Cortactin	561.617	392.776	596.487	380.795	417.49	399.881	350.807	382.241
CPB1	8496.87	8830.84	6321.3	1340.35	2860.06	14192.9	10589.3	1659.36
CPE	9304.24	13350.8	11194	12390.9	10562.3	13506	9011.36	8434.16
CREG	3105.2	1722.79	2348.66	2108.14	2367.82	1902.35	2252.08	2522.65
CRELD2	7189.05	10154.7	4360.06	3750.25	5173.9	4655.96	3545.05	2555.58
CRIM1	3296.2	4507.26	3084.73	2945.69	2455.63	3088.19	2668.36	2013.09
Cripto-1	2426.12	22875.6	499.431	5086.4	1499.42	4074.36	60372	6223.21
CRISP-2	0	0	0	0	0	0	0	0
CrkL	557.407	551.635	508.625	672.262	479.486	658.179	497.058	611.343
CRP	9757.67	7468.99	21633.8	10781.9	7199.52	3505.57	13814.2	17161.5
CRTAC1	1899.33	1986.52	1617.19	1629.14	1501.78	1898.52	1197.96	1146.29
CRTAM	114.207	126.223	88.2292	124.102	140.949	150.703	148.236	106.911
CTACK	3179.48	2700.59	2512.14	3423.75	2661.43	2725.31	2236.36	12111.6
CTLA4	338.589	338.359	347.557	362.801	347.134	373.84	404.635	403.01
CTRC	929.001	902.922	1047.55	1083.76	901.784	987.972	1272.88	864.085
CXADR	5169.36	6783.49	3957.26	3335.87	3360.95	4539.06	4041.78	2255.45
CXCL14	93.8756	101.785	113.164	94.4679	72.8317	93.8363	92.7867	17.3094
CXCL16	40922.7	39454.2	39707.2	40244.1	37120.8	44070.7	39394.3	38159.8
Cyclophilin A	1350.79	1377.49	1279.95	1329.5	1597.71	1239.36	1408.09	1163.59
Cyr61	531.38	592.2	587.984	540.334	425.477	546.791	422.462	646.103
Cystatin A	3042.52	2929.93	2654.43	3084.42	2895.97	2417.81	3251.23	2851.74
Cystatin B	3777.6	5191.8	6547.69	3336.55	2926.21	5085.2	10937.1	8051.98
Cystatin C	66697.5	74525.5	80863.1	75138.2	56643	75691.5	66495.6	78144.8
Cystatin D	1338.32	1391.26	1386.91	1848.77	1321.39	1487.6	1179.8	1518.1
Cystatin E M	7685.4	13896.8	10609.3	7090.64	7887.77	17777	14356.3	11693.2
Cystatin S	2536.62	2024.78	2481.6	2337.66	2268.95	2539.02	2197.2	1942.98
Cystatin SA	3715.33	3787.98	3786.37	3413.08	3149.67	3293.4	2919.86	3400.27
Cystatin SN	518.731	653.413	384.51	535.746	307.48	586.461	509.193	660.813
Cytokeratin-8	3069.53	2897.25	2890.67	3320.26	3227.02	3124.7	2700.77	2963.98
DAN	1110.54	2697.93	1129.22	801.518	677.036	1561.39	1543.16	673.163
DAPP1	982.128	773.892	1053.45	563.946	711.495	1001.86	1017.51	1006.95
DBH	371.973	425.076	361.512	425.7	676.832	587.281	897.624	1250.46
DcR3	972.855	1046.4	1008.12	1006.61	1029.94	1160.25	1539.32	1187.9
DC-SIGNR	1334.11	1504.93	1332.57	1552.64	959.022	925.708	1228.35	1351.39
DCTN1	504.971	659.241	542.378	801.693	508.265	830.97	463.864	658.744
DDR1	3396.26	4093.58	2910.36	2634.73	1999.43	2372.01	601.356	0
Decorin	60496.2	64801.1	61288.1	52929.9	51490.4	59273.7	63124.8	63795
Dectin-1	877.406	844.981	1954.22	791.374	807.197	791.463	1897.12	781.664
Dectin-2	1359.35	1739.61	1393.53	1805.3	1430.43	1582.78	1658.68	1611.64
Desmin	386.728	415.128	170.876	388.667	221.874	476.196	320.672	746.223
Desmocollin-3	289.36	395.397	88.7426	359.394	126.602	213.652	256.928	240.205
Desmoglein 2	767.272	701.379	733.043	819.331	873.364	926.955	695.167	700.414
Desmoglein-1	904.101	613.326	1236.46	910.866	1237.39	879.528	1652.8	1248.3
Desmoglein-3	241.335	69.7708	188.435	168.545	311.396	115.031	511.187	367.312
DFF45	631.787	568.759	637.971	660.269	521.324	628.112	492.158	698.122
DKK-1	446.224	518.174	461.309	524.354	661.226	464.765	620.231	748.981
Dkk-3	50079.5	48565.2	49848.5	51715.5	45151.9	46250.1	49122.5	44608.7
Dkk-4	335.161	325.669	323.558	349.969	319.068	324.822	357.474	322.873
DLL1	113.705	177.367	182.468	115.95	98.0517	118.155	161.881	213.695
DLL4	3099.67	4368.88	4201.6	4904.43	3927.24	4014.67	4025.69	4008.42
DNAM-1	1039.46	1658.69	1069.27	1330.51	1129.87	1246.85	1398.03	1233.98
DNMT3A	1111.6	1202.19	509.774	464.082	541.132	419.491	502.686	429.245
Dopa Decarboxylase	1448.15	1445.43	1343.77	1364.7	1202.63	1405.34	1146.23	1149.01
DPPII	34269.3	48827.7	27321.6	16639.2	32744.5	29459.9	16773.5	10014.2
DPPIV	478.87	1128.83	571.346	590.864	568.038	415.837	408.262	503.279
DR3	220.776	289.793	362.768	303.811	280.876	391.071	294.445	323.268
DR6	308764	294984	308371	264067	257308	287750	314097	213211
DRAK1	343.324	291.363	369.874	229.751	236.7	250.814	236.77	268.481
Draxin	1682.95	3565.29	1494.37	1723.25	986.955	1218.41	2752.47	1027.25
DSCAM	3774.32	4085.33	3452.96	3296.27	3270.52	3234.2	3042.43	3091.32
DSPG3	2824.55	3258.69	2514.58	2607.45	2550.23	2340.69	2244.61	2380.65
Dtk	23859.5	23742.5	15773.3	10694.3	12111.5	15878.9	18202.5	5770.59
E-Cadherin	376.278	284.675	352.476	325.824	397.679	433.459	371.839	340.345
EDA-A2	112.036	158.739	104.795	94.4916	152.014	90.2631	146.506	187.891
EDAR	1097.56	853.786	1605.58	935.373	1476.32	988.833	1829.02	1104.46
EDIL3	1988.9	2256.28	2235.89	2292.43	2184.23	2182.64	2356.45	2391.47
EGF	283.043	382.961	274.032	375.46	460.971	412.87	382.278	327.296
EGF R	8383.97	13301.2	6396.61	7094.65	7022.75	9136.53	8045.19	4614.69
EG-VEGF	252.924	99.4001	127.628	77.4603	176.655	66.9716	204.935	13.7296
EMMPRIN	4212.79	4944.51	4527.1	3535.48	3614.27	4068.24	4707.75	3081.68
EMR2	954.715	1237.41	1028.2	801.372	716.491	1211.66	1179.81	749.886
ENA-78	597.666	541.418	822.883	623.966	641.904	898.381	864.185	895.19
Endocan	970.085	864.364	884.168	662.1	751.606	1043.46	979.738	597.327
Endoglin	738.397	1459.93	907.188	787.152	866.53	1446.65	1649.2	1385.03
Endoglycan	866.441	1026.4	663.559	788.344	650.175	807.651	736.395	618.989
eNOS	748.779	759.058	717.2	703.105	449.974	530.405	433.042	499.458
ENPP-2	22465.8	18660.1	20898.4	19647.7	18954	22444.2	20040.5	17567.5
ENPP-7	1061.89	1231.7	1113.31	1061.22	997.214	993.026	1153.76	868.233
Enteropeptidase	1831.94	1929.78	2099.76	1910.25	1854.93	1693.24	1889.9	1847.46
Eotaxin	478.59	329.341	517.252	478.628	469.524	508.23	492.333	514.393
Eotaxin-2	681.704	455.288	510.377	821.494	533.784	557.823	659.035	530.59
Eotaxin-3	527.031	531.865	441.286	513.384	514.421	659.503	529.895	1148.59
EpCAM	396.247	373.944	339.127	446.597	406.859	481.461	484.262	645.847
EphA1	156.106	161.062	252.862	72.2691	363.381	309.209	800.063	328.478
EphA2	183.842	131.358	203.582	94.4677	111.522	98.2751	105.571	0
EphB2	864.435	984.838	944.868	1106.35	1214.93	1332.58	1905.62	1574.92
EphB3	466.108	643.671	549.625	479.75	459.117	914.825	685.899	563.397
EphB4	381.367	942.625	637.57	396.269	423.234	725.37	553.865	245.649
EphB6	589.041	713.225	814.778	552.021	1022.03	574.136	2375.42	636.768
Ephrin-A4	478.512	502.075	466.496	390.844	453.249	372.699	276.74	362.708
Ephrin-B3	408.067	126.403	450.622	121.407	644.304	388.102	796.627	263.147
Epimorphin	1336.19	1103.42	1158.29	1284.26	1338.43	1342.39	1278.78	1143.91
Epiregulin	923.491	1093.23	1873.94	1262.21	1586.3	1576.97	2197.06	1377.56
Epo R	110.499	194.963	116.355	144.887	108.102	111.324	155.296	118.722
ErbB2	331.99	457.497	474.46	302.625	319.181	323.067	227.107	252.611
ErbB3	12191.3	16936.4	7691.33	6345.29	6075.91	14721.7	8934.89	2681.65
ErbB4	396.799	501.375	322.518	512.194	395.825	527.057	464.738	323.648
Erythropoietin	2054.33	2201.36	2059.82	2304.01	2297.7	2139.02	2199.03	2166.64
ESAM	523.281	796.083	614.234	648.301	554.255	796.342	701.402	433.68
E-Selectin	2446.17	2939.77	5170.82	2755.58	3788.29	5236.81	5937.41	4399.25
EXTL3	1680.22	1891.53	1529.9	1508.22	1699.08	1564.99	1475.48	1575.13
FABP1	851.458	473.208	878.032	662.293	833.068	542.62	1081.6	736.543
FABP2	345.882	314.147	232.137	309.457	275.647	304.967	341.358	364.412
FABP4	1857.41	8973.62	3265.44	2248.28	1171.59	3944.76	2351.14	27018
FABP6	1339.3	2722.51	1561.37	1341.03	1396.05	1224.1	1786.98	1156.09
FABP8	1292.34	1639.78	1504.02	2005.51	1726.32	1573.39	1616.01	1750.79
FAM3C	1177.66	759.311	663.706	660.142	795.142	598.325	817.347	807.036
FAP	2373.27	3929.92	2827.8	1361.99	1663.25	4231.04	1678.13	4507
Fas	470.524	497.867	425.52	398.775	302.518	467.005	823.66	477.954
FAS L	286.699	337.456	268.656	308.643	345.913	288.277	455.544	321.251
FCAR	1423.57	1714.54	1515.72	1427.02	1481.39	1519.24	1163.55	1128.08
FcERI	623.444	644.626	629.786	586.143	393.99	433.339	287.416	400.783
Fcg RIIBC	594.259	152.377	87.3072	115.631	111.309	1512.61	650.991	129.058
FCRL1	2111.51	2778.98	2314.32	2496.37	2169.5	2212.64	2168.96	2371.9
FCRL2	900.642	1027.24	998.604	1027.68	880.011	1160.66	933.408	934.195
FCRL3	707.056	1074.6	1012.68	1325.82	935.124	1096.37	1105.27	1177.47
FCRL5	1688.8	1672.61	2066.68	1725.16	1704.14	1540.62	1680.42	1475.55
FCRLB	1081.1	1161.63	1117.88	1201.25	1097.71	1097	1117.5	1159.03
Ferritin	5741.89	9419.88	13521.1	5292.22	2004.25	1711.54	35844.9	7520.7
Fetuin A	999.75	1130.97	825.391	633.841	1174.03	1447.83	983.688	1232.53
FGF R5	1411.12	1716.61	1479.38	1535.97	1060.86	1581.34	1819.66	1458.45
FGF-12	2720.96	3091.66	2446.27	2258.1	2284.77	2015.58	2889.62	1908.62
FGF-16	873.885	882.974	858.952	858.438	823.701	906.529	861.174	947.625
FGF-17	1375.05	1073.52	1862.8	823.468	2066.33	1256.3	2621.21	1727.77
FGF-19	461.542	604.531	413.094	333.609	412.712	374.048	408.374	307.638
FGF-20	1646.66	1689.46	1681.85	1663.38	2124.26	1571.63	1758.8	1496.35
FGF-21	469.792	388.648	476.012	476.504	440.68	596.777	460.027	422.677
FGF-23	781.392	496.055	509.141	389.783	495.105	460.151	474.815	495.559
FGF-3	2059.35	1634.07	2329.21	1753.56	2021.53	1554.57	1835.07	1695.32
FGF-4	195.973	382.715	185.927	442.436	376.881	409.716	415.181	247.575
FGF-5	506.748	407.68	741.524	405.468	506.394	391.359	228.183	322.978
FGF-6	168.172	176.967	177.171	172.651	123.814	191.057	179.853	129.046
FGF-7	263.577	390.711	275.082	366.456	357.017	214.625	321.523	274.149
FGF-9	106.363	181.12	155.81	101.024	121.396	101.295	170.923	182.471
Fgr	720.899	643.015	782.744	633.642	689.406	791.514	892.618	878.357
Ficolin-1	2295.9	1669.85	2029.99	2251.18	2285.99	1716.78	2676.74	2604.73
FKBP51	900.062	856.786	833.609	670.321	751.304	961.654	3349.69	926.013
FLRG	8935.39	17368.8	29797.5	8802.54	9940.49	25977.9	44303.2	26696.8
FLRT1	853.433	1175.33	1051.71	1279.05	966.11	1081.15	1127.62	1283.04
FLRT2	1441.3	1626.45	1622.06	1758.8	1441.86	1492.41	1769.56	1635.96
Flt-3	619.193	581.059	714.083	578.246	556.098	523.47	467	337.14
Flt-3L	10916.3	11485.6	15978.8	9022.09	8298.79	13174.8	14225.1	11133.1
Follistatin	898.361	1093.72	934.764	849.802	802.37	1402.38	1236.65	1140.06
Follistatin-like 1	5359.14	5230.41	4960.94	5530.36	5209.07	6942.27	6289.33	6413.23
FOLR1	769.83	2481.88	1283.42	561.372	1014.69	1065.24	1701.42	1284.46
FOLR2	12312.7	25629.4	11724.8	4561.21	9304.76	9771.64	10144.3	18530.1
FosB	2627.88	2684.33	2455.09	2717.17	2853.04	2766.45	2528.6	3171.38
Fractalkine	1348.64	1205.71	1577.66	1269.64	1831.11	1571.08	1766.51	1741.14
FRS2	2052.45	1927.27	1714.46	1858.65	1884.28	1877.05	1520.9	1611.58
FSH	2224.26	4250.44	6395.04	784.718	737.654	1163.52	1755.59	1153.01
FUCA1	7217.86	12804.9	3828.67	7676.53	9032.95	9302.95	6907.95	5701.46
Furin	1731.3	1716.61	1847.83	1438.63	1572.95	1550.26	1858.71	1953.16
FUT8	0	0	0	0	0	0	0	0
Galanin	1879.61	1402.55	1655.9	1846.97	1556.46	1827.18	1580.98	1610.6
Galectin-1	1103.1	1395.43	1592.99	1343.96	1556.79	1641.13	2515.43	2169.08
Galectin-2	30.1548	92.1918	0	102.336	0	116.029	111.404	100.547
Galectin-3	11373.5	19268.2	6398.08	10143.8	8826.92	12338	36625.9	29218.6
Galectin-4	1295.57	1078.08	1018.91	830.507	1009.53	866.47	1216.44	853.576
Galectin-7	789.036	1001.24	894.598	868.112	918.525	1574.83	1078.91	7739.01
Galectin-8	1863.09	1525.44	1865.1	1785.72	1843.79	1538.67	2712.83	1973.39
Galectin-9	1583.84	2056.95	3794.64	2079.86	1425	1846.75	17734	3717.46
GALNT10	2725.01	3852.85	2236.86	2559.68	2481.77	3722.19	2774.92	2557.66
GALNT2	1394.32	2173.53	1578.54	1241.24	1152.68	1582.45	1521.07	988.819
GALNT3	723.453	779.307	757.371	659.894	698.504	712.188	804.447	685.909
Gas 1	194.644	274.91	176.669	239.612	223.321	195.445	264.129	254.607
Gas6	508.978	643.669	511.346	473.638	651.501	705.168	445.787	427.257
GASP-1	23305.2	30102.6	31366.6	25415.1	24234.9	26917.8	29933.9	20232.3
GASP-2	109.689	247.533	251.773	199.547	176.894	207.324	190.411	97.2381
GATA-4	3355.7	3726.23	3241.18	3450.84	3291.6	3681.54	3077	2459.67
GATA-5	484.315	287.519	282.344	153.44	715.424	337.493	745.611	956.816
GBA3	1670.79	1533.76	1845.64	1362.24	1713.43	1419.89	1806.26	1385.39
GCP-2	657.658	679.606	559.259	945.244	660.69	787.186	736.794	1403.9
G-CSF	639.285	491.219	1393.39	578.783	627.786	869.064	906.435	901.893
G-CSF R	317.897	321.73	279.52	313.944	338.821	264.805	318.923	332.06
GDF-11	1519.71	2029.38	1772.42	2017.08	1895.93	1758.27	6994.27	1895.06
GDF-15	29330.9	54675.7	44403	11654.3	13236.8	32475.8	27773.8	13764.9
GDF-3	1181.57	1920.09	1356.41	1401.18	1233.77	1215.82	1882.84	1522.91
GDF-8	735.975	636.001	680.615	740.675	801.446	727.741	854.942	732.446
GDF-9	635.507	589.774	567.846	692.331	434.435	560.746	413.339	460.486
GDNF	24.3322	224.388	43.4616	231.641	103.027	137.462	68.3981	121.13
GFAP	931.097	3098.84	883.766	1567.09	1069.89	2363.05	1675.75	1530.76
GFR alpha-1	1219.88	1914.87	1242.44	863.875	870.713	1298.3	1112.14	734.994
GFR alpha-2	1811.22	2008.61	1609.61	1423.83	1078.82	1875.82	1515.09	1214.19
GH	2087.97	3092.35	2545.99	3227.43	2805.02	3458.26	3052	3386.34
GHR	2499.56	1955.62	4569.08	2231.22	3553.4	3349.38	9558.09	6731.77
GIF	307.393	389.387	319.631	431.972	256.81	358.625	367.905	213.414
GITR	3318.44	2911.88	2908.26	2700.9	3067.68	2904.44	3177.65	2933.57
GITR L	535.334	495.297	455.91	606.568	576.46	570.988	639.204	522.113
GKN1	2153.31	2864.73	1974.31	2810.06	2605.2	2786.73	3045.66	2664.58
GLI-3	206.695	190.001	274.617	198.073	238.432	119.322	471.523	804.927
GLP-1	1653.96	1610.01	1751.28	1346.37	1426.25	1439.17	1427.52	1479.41
Glycoprotein V	2940.62	2871.99	3224.55	3000.63	2963.25	2891.21	3036.53	3268.58
Glyoxalase II	607.33	472.366	504.12	548.589	453.146	623.228	692.189	540.779
Glypican 1	3233.42	6268.04	2619.33	2535.17	2176.83	3234.99	3643.44	1225.87
Glypican 2	632.751	675.935	742.637	624.714	500.061	531.805	253.935	387.649
Glypican 3	2936.85	2947.57	2838.84	3118.63	2944.26	2837.44	3136.12	3107.16
Glypican 5	2228.43	1509.93	1913.42	1768.34	2199.11	2085.7	3043.64	2053.3
GM-CSF	1330.47	1240.17	1240.34	1304.9	1163.41	1334.98	1254.15	1251.28
GM-CSF Ra	847.441	722.29	830.275	699.25	582.395	639.161	486.346	511.1
gp130	6192.25	6440	6101.16	4525.3	5938.15	6435.88	6301.4	4161.07
GP73	5938.3	5947.49	6992.75	3943.11	5310.81	4051.92	8806.88	4731.37
GPR111	424.329	438.943	432.803	465.98	279.426	373.198	369.937	364.755
GPR115	2062.15	2368.21	1963.16	3114.05	2202.88	1944.33	2095.92	1924.11
GPR56	1143.51	1744.01	877.526	861.371	918.956	985.047	2200.07	831.341
GPVI	355.527	434.072	420.249	393.72	396.208	331.004	426.933	457.522
Granulysin	1404.71	1714.73	1896.85	1793.28	1597.19	1668.02	22555	2442.6
Granzyme A	1850.89	1734.81	2119.99	1314.13	1690.58	2009.02	2613.47	2550.64
Granzyme B	692.116	678.733	608.772	687.838	666.419	698.625	771.483	599.672
Granzyme H	1334.09	1472.72	1346.07	1465.64	1318.93	1336	1328.45	1317.84
GRAP2	2185.36	2113.99	2030.63	2729.65	1841.5	2097.34	1289.8	1329.64
GRK5	276.471	342.859	315.249	330.447	215.274	452.784	459.944	436.448
GRO	4750.46	5749.65	6175.57	5516.81	5040.71	5239.73	7754.74	15447.8
GROa	315.342	396.868	379.288	512.851	380.86	428.934	580.432	812.083
GSTM1	840.55	1491.41	816.126	795.875	919.351	806.366	970.14	882.601
GUSB	4883.41	3542.98	3455.48	2924.85	3677.16	3588.85	4057.35	3332.82
HAI-1	930.166	551.956	871.491	704.011	1046.32	577.047	1056.68	882.583
HAI-2	494.227	924.754	707.496	489.163	441.704	603.549	750.853	499.936
HAO-1	522.577	456.295	604.346	374.173	403.671	455.194	466.436	300.932
HAPLN1	559.311	1207.94	437.177	1122.49	447.209	1268.57	441.697	734.971
HB-EGF	570.69	566.137	686.458	757.828	766.872	585.031	834.767	465.92
HCC-1	37273.7	55165.4	57601.9	60704.5	43177.6	72325	47939.9	56154.2
HCC-4	1107.94	1059.91	849.921	1915.69	758.872	1926.75	1044.66	3872.2
hCGb	92462.4	121312	5007.91	4933.66	5122.68	5174.28	6556.68	5343.23
HE4	19476	19520.9	21911.3	20865.2	21671.3	21218	22837.3	21111.2
HepaCAM	7580.4	8410.51	3597.64	3180.75	3748.94	3396.37	4775.63	2735
Hepsin	1104.05	1513.96	1352.36	1275.38	1200.66	1409.27	1147.05	955.239
HGF	606.596	1555.46	672.671	894.864	607.565	844.789	887.102	584.282
HGF R	3713.71	5898.21	2629.42	2465.84	2016.73	2991.22	3260.17	2108.65
HIF-1 beta	1887.43	1883.06	1644.92	1817.88	1763.02	2095.46	1546.32	1874.21
HIF-1a	1947.95	1928.2	2144.93	2202.53	2090.08	2194.57	1724.25	2334.86
HO-1	748.816	1300.31	2936.85	805.41	792.282	1183.69	2221.65	1409.75
HS3ST1	779.033	858.883	602.157	980.497	876.319	898.392	826.754	765.509
HS3ST3B1	607.458	951.154	558.678	727.864	830.992	809.306	1019.78	834.936
HS3ST4	1613.92	1217.55	1830.19	1430.16	1023.6	1208.38	1447.82	1492.28
HSD17B1	2030.32	1758.77	2065.58	2043.94	2032.92	1491.34	1158.03	1435.22
htPAPP-A	2338.36	2291.67	1969.43	2065.58	2317.39	2489.66	1845.03	2206.47
HTRA2	453.138	475.467	519.895	428.584	347.096	336.25	369.756	335.887
HVEM	8324.23	12905.1	10821.8	8053.17	5089.99	9131.01	14367.7	5602.02
I-309	508.533	358.924	359.534	425.028	388.495	353.175	483.695	501.363
ICAM-1	12776	23522.6	36327.5	11260.1	15507	21275.1	53808.5	49190.9
ICAM-2	303.321	679.846	827.494	395.93	325.385	774.565	2553.33	600.969
ICAM-3	412.417	336.171	290.94	289.54	364.545	357.397	260.873	218.261
ICOS	272.709	254.292	341.931	445.547	349.346	395.293	536.513	280.646
IDO	505.541	403.337	579.762	354.77	290.526	416.596	891.172	626.342
IFNab R2	1338.14	1518.22	1778.25	1559.61	1419.37	1678.03	1692.32	1738.39
IFNb	4920.58	4941.25	4889.06	5741.39	4282.43	5363.76	4147.45	4329.19
IFNg	1572.51	1551.23	1414.4	1419.02	1262.18	1390.85	1556.96	1501.77
IFN-gamma R1	3434.34	2915.42	3060.99	2056.54	3015.76	2584.63	4959.56	2024.28
IGF-1	831.637	1228.85	981.235	1348.03	1303.19	1442.44	1166.52	1294.35
IGF-1R	859.759	914.167	804.525	857.025	883.238	871.467	1031.67	857.362
IGF-2	937.116	941.252	980.945	759.552	1079.56	889.887	1133.26	1163.32
IGF-2R	1758.68	2616.9	1321.41	1168.89	1351.41	1852.87	1532.9	1293.17
IGFBP-1	2999.31	6417.21	3809.52	2219.21	1433.5	4135.62	6047.79	2349.42
IGFBP-2	60617	56126.7	56443.8	50683.5	61116.2	56659.4	74680.4	60710.9
IGFBP-3	1033.13	1758.2	1003.29	1365.67	1041.39	1409.07	2418.16	1609.24
IGFBP-4	896.479	1200.92	1031	1441.16	1164.01	1518.39	1760.21	2031.31
IGFBP-5	103.408	170.968	114.847	185.717	112.265	96.5314	185.574	214.732
IGFBP-6	21154.6	24236.9	22764.6	18995.5	21720.1	27560.5	30319.3	22900.8
IGSF3	2013.2	1973.9	1942.4	2276.48	1920.19	2128.08	1726.24	2080.32
IGSF4B	8241.31	12462.4	7806.09	10713.5	9159.43	9364.1	9136.18	7363.79
IL-1 F10	431.124	421.536	399.955	419.963	425.693	435.896	556.303	514.247
IL-1 F5	242.271	286.215	240.124	297.24	239.033	246.719	313.104	268.415
IL-1 F6	242.035	263.027	223.286	205.432	201.298	277.559	225.758	306.355
IL-1 F7	191.69	228.418	242.762	248.011	201.835	240.075	270.268	279.513
IL-1 F8	731.304	753.319	839.113	734.468	852.595	682.113	957.589	779.436
IL-1 F9	108.254	179.043	94.7427	104.057	111.459	109.695	110.786	209.57
IL-1 R3	587.497	925.98	900.784	708.96	954.762	834.521	1303.02	1416.33
IL-1 R5	337.289	431.226	405.986	351.252	415.219	345.758	430.727	470.114
IL-1 R6	788.019	922.361	870.056	845.219	1065	869.668	943.272	958.093
IL-1 RI	1142.25	1270.22	1062.41	1227.39	1180.59	1287.62	1365.55	1235.21
IL-1 RII	612.307	793.618	724.552	801.461	763.431	740.308	976.49	882.875
IL-10	1821.91	1858.23	2108.44	2228.44	1890.34	2120.43	2198.96	1888.3
IL-10 Ra	231.753	229.457	241.631	174.751	248.701	191.433	251.99	258.608
IL-10 Rb	1170.31	1173.16	1155.45	1099.93	802.538	1086.35	1096.04	1139.15
IL-11	1208.83	1150.92	1180.94	1156.81	1106.61	1207.93	1116.08	1256.39
IL-12p40	484.703	630.751	604.541	440.378	356.794	462.279	455.562	1033.41
IL-12p70	1058.49	1049.35	1106.1	1088.11	1041.74	1077.23	1050.06	842.099
IL-13	1693.65	1324.09	1561.74	1866.2	1639.17	1518.79	1416.29	1905.71
IL-13 R1	1228.79	1620.5	1574.06	883.036	1540.1	1611.48	1849.53	1705.07
IL-13 R2	900.034	1230.03	1263.91	1150.17	1212.93	1078.1	1295.86	1031.35
IL-15	1600.96	1342.89	1423.87	1532.89	1377.24	1415.71	1292.9	1388.03
IL-15 R	1699.74	1678.48	1794.95	1748.69	2206.36	2146.94	2495.49	2202.7
IL-16	894.799	1128.7	1188.72	1039.54	913.099	1084.26	2959.67	972.281
IL-17	818.319	818.021	813.88	824.639	830.235	888.022	910.754	840.76
IL-17 RC	815.037	716.492	653.534	725.246	749.983	849.207	911.081	784.1
IL-17 RD	1592.15	1413.92	1584.64	1445.32	1607.98	1722.24	1730.18	1590.72
IL-17B	367.577	412.382	379.173	481.839	355.858	654.819	534.077	594
IL-17B R	20.5823	92.9667	98.9702	15.0113	0	0	84.5997	17.6912
IL-17C	8.27267	97.3662	15.0784	106.507	0	116.841	95.438	109.689
IL-17E	696.503	686.623	771.172	782.923	873.432	908.792	855.343	950.203
IL-17F	380.442	517.219	464.625	507.6	453.811	488.109	732.05	704.514
IL-17R	2473.84	2590.82	2652.2	3342.37	2590.62	3606.33	2397.66	2389.52
IL-18	267.798	280.101	363.641	287.674	271.127	241.328	713.413	403.397
IL-18 BPa	1541.05	1470.78	1609.54	1784.04	1442.48	1593.03	1705.67	2749.37
IL-18 Rb	3096.78	3889.26	3434.52	4139.27	3689.06	4256.81	4188.96	4003.92
IL-19	1694.77	1588.38	2520.2	1608.41	2103.74	1792.69	1747.72	1070.21
IL-1a	1479.19	1295.02	1462.65	1307.04	1383.48	1205.92	1111.02	1302.54
IL-1b	259.881	240.721	283.139	270.266	250.307	216.45	544.034	388.352
IL-1ra	2674.79	3191.97	3029.84	2978.21	2795.11	3243.99	14712.5	7767.53
IL-2	2224.77	1861.27	2298.84	2189.94	2182.75	2129.85	2181.44	1830.33
IL-2 Ra	651.153	693.615	784.442	764.897	786.05	870.439	892.714	1066.75
IL-2 Rb	480.137	597.231	418.618	516.578	536.529	615.817	735.784	523.897
IL-2 Rg	1231.19	1393.83	1008.41	942.013	858.915	1404.3	1684.1	1065.28
IL-20	86.9812	107.287	133.695	83.5259	119.785	96.2806	104.368	107.366
IL-20 R beta	651.432	910.699	811.368	925.747	770.166	680.023	1098.2	616.123
IL-20 Ra	648.548	610.316	617.422	485.548	385.923	388.124	360.788	384.766
IL-21	2011.4	2235.25	2430.76	2310	2348.81	2168.44	2330.64	2528.07
IL-21R	463.936	485.088	526.864	296.634	356.315	603.668	644.864	368.7
IL-22	1540.37	1572.4	2143.82	1762.96	3740.93	1949.97	2343.99	2489.48
IL-22 R alpha 1	973.336	2041.59	1889.8	1187.31	1709.86	1838.84	2840.37	2468.42
IL-22BP	841.878	374.565	830.642	796.961	1044.3	886.781	1792.8	501.62
IL-23	2291.14	2512.85	2409.97	2533.35	2580.64	2797.98	2801.18	2810.28
IL-23 R	993.493	639.603	1079.14	527.265	1333.04	525.146	1421.33	1740.81
IL-24	499.912	642.076	522.399	544.191	584.833	537.872	722.161	592.73
IL-27	95.6326	68.7802	113.675	15.529	59.2789	66.4469	148.98	43.0189
IL-27 Ra	1048.17	1000.48	1026.81	1127.01	1195.26	1063.92	1080.02	1265.99
IL-28 R alpha	1074.83	1239.75	1121.66	1250.56	925.463	1249.52	1194.68	1122.95
IL-28A	931.417	735.518	982.944	1050.32	703.224	895.825	880.335	1111.27
IL-29	2807.68	2932.77	3159.02	3374.59	2797.77	3004.19	2681.55	4169.25
IL-3	1193.37	2389.01	1948.12	1716.53	1169.41	1707.6	2392.34	1755.94
IL-31	1899.81	1953.74	2224.54	2733.83	1721.2	1975.31	1971.97	3028.77
IL-31 RA	712.83	708.355	834.881	600.409	805.508	818.959	1148.63	1071.94
IL-32 alpha	337.607	324.328	326.789	368.164	405.323	410.794	373.018	530.803
IL-33	200.294	254.977	175.595	235.237	162.756	122.998	288.537	143.565
IL-34	92.6539	127.707	104.921	111.057	100.985	114.333	163.807	202.086
IL-4	1710.12	1603.16	1619.59	1625.25	1785.19	1610.19	1584.47	1369.64
IL-4 Ra	1300.95	1276.26	1095.29	820.843	734.396	912.715	1305.16	924.942
IL-5	1495.53	1335.01	1436.32	1684.63	1366.71	1490.92	1274.88	1487.77
IL-5 Ra	95.6085	182.619	180.187	176.151	166.651	187.797	226.735	203.505
IL-6	3965.46	3315	3754.35	4053.37	3324.12	4316.44	12552.6	100595
IL-6R	26863.4	48016.4	25879.4	36573.6	23477.9	30108.1	35168.3	27184.3
IL-7	2716.21	2623.56	2509.99	2571.3	2352.52	2576.18	2236.97	2503.65
IL-7 R alpha	1095.26	869.417	1345.33	813.715	1252.12	848.48	2637.96	1421.16
IL-8	4955.33	4646.58	5366.03	5050.13	2564.76	5759.78	9627.88	7924.63
IL-9	2065.82	1907.25	2238.95	1985.51	1888.61	2191.06	1687.71	2716.81
ILT2	1830.78	2320.58	1813.09	1558.02	1214.67	1672.98	2868.92	2108.74
ILT4	538.091	419.439	533.84	530.311	503.968	827.315	566.731	526.321
Inhibin A	362.954	401.776	390.497	464.913	328.861	426.053	281.094	353.74
Insulin	896.479	854.373	1149.3	1006.24	1185.73	1261.18	1191.4	1188.16
Insulin R	1261.26	1077.66	1298.67	1128.83	1496.6	1059.14	1603.35	1031.4
Integrin alpha 1	331.816	230.73	381.411	331.393	244.101	215.324	369.082	264.196
Integrin alpha 5	1154.31	736.218	1301.13	873.856	1311.01	1202.99	1687.16	1219
IP-10	2178.76	6833.76	7806.42	5628.91	465.507	5419.17	57446.4	39812.1
I-TAC	824.866	1146.13	862.803	1158.14	749.302	995.901	1451.68	1283.1
Jagged 1	227.48	363.623	218.714	298.801	155.128	334.256	187.683	357.81
Jagged 2	2173.55	2860.81	2248.2	2348.15	1928.21	2069.85	1939.64	1718.37
JAM-A	127.081	227.967	110.267	235.118	122.571	238.711	139.117	208.43
JAM-B	2292.36	4706.92	1564.58	2277.88	1805.45	2053.22	2149.38	890.126
JAM-C	10195.7	10676.3	9199.4	7891.65	6466.79	9152.03	8635.58	5230.19
Kallikrein 1	740.71	813.921	573.048	595.183	631.616	908.056	1042.02	1025.16
Kallikrein 11	27065.9	20912.5	19178.7	15666.5	20710	14722.7	18150.5	17760.2
Kallikrein 12	1181.7	1535.15	1303.37	1191.34	1184.53	1190.85	1686.55	1247.13
Kallikrein 14	344.018	522.667	349.363	408.961	434.227	512.728	711.788	463.563
Kallikrein 5	515.144	598.701	375.063	466.142	482.287	553.794	758.767	1297.12
Kallikrein 7	981.95	557.374	984.233	648.56	1175.33	595.914	1183.26	1062.72
Kell	2724.82	3649.19	3159.75	3102.46	3096.56	2810.06	3065.03	3146.79
KIR2DL3	347.771	431.269	442.768	352.441	493.219	442.875	440.775	494.675
Kirrel3	1150.02	1240.98	1081.37	816.646	927.311	920.487	813.447	748.94
KLF4	504.859	351.235	376.43	333.844	303.575	280.95	529.1	356.559
Kremen-2	5751.3	5029.56	5770.75	5142.81	5361.88	4879.38	4644.9	5067.22
Kynureninase	1884.87	1468.49	1761.46	1422.57	1491.46	1419.27	1601.73	1639.65
L1CAM-2	3229.61	3939.39	3446.06	2903.9	2275.9	3187.62	6960.98	1082.4
LAG-3	417.922	415.201	509.428	459.269	275.653	444.617	340.383	352.806
LAIR1	1932.55	2814.46	2320.98	2343.38	2049.47	2247	1817.32	1737.99
LAIR2	1809.85	1763.57	1934.24	1890.32	1954.71	1535.68	1670.06	848.545
LAMA4	895.517	1167.56	1006.16	1228.12	857.717	1105.48	1340.93	1008.73
LAMP	28041.6	28604.4	23717.9	22643.4	23358	20143.5	21289.6	13427.7
LAMP1	5600.75	4171.19	2857.69	2985.9	3250.13	1981.51	1904.41	1539.14
LAMP2	54192.8	45847.9	35397.5	50077.1	42301.8	38776.3	38001.6	20372.4
Langerin	736.885	755.196	724.145	768.904	527.36	358.846	667.966	644.832
LAP(TGFb1)	830.423	1644.71	1187.07	845.412	1009.18	1726.14	2289.56	1366.12
Layilin	175.617	394.079	252.312	194.116	156.311	241.328	302.081	206.86
LDL R	2695.28	3634.39	1564.85	998.513	1451.45	2633.93	2503.26	2044.54
LEDGF	642.943	672.02	290.492	416.235	1052.87	471.126	1080.05	563.524
Legumain	33239.8	35180.9	21857.5	24059.4	35285.6	30594.4	24831.8	33849.3
Leptin	1014.57	2263.38	1444.78	1340.98	1460.32	1096.8	1462.12	1393.84
Leptin R	86.9812	100.366	0	104.524	100.985	114.96	137.297	101.946
LH	843.087	639.213	709.633	675.898	611.446	590.77	496.595	574.768
LIF	1185.89	1648.32	1412.11	2205.84	1439.29	1416.01	1154.09	2488.57
LIF R alpha	619.69	643.948	548.131	609.046	595.371	579.252	737.064	699.405
LIGHT	3363.58	3328.62	3324.56	3610.9	2497.2	3138.01	2991.56	3247.58
LILRB4	457.02	646.891	523.821	744.448	534.012	534.11	479.214	728.247
LIMPII	8382.99	8526.89	7964.77	6308.22	5583.01	6708.49	9651.19	4590.87
Lin28	830.995	797.15	695.548	676.168	666.012	796.086	932.95	667.9
Lipocalin-1	2089.35	2758.21	1789.13	3190.2	4132.65	2266.29	4158.68	3622.58
Lipocalin-2	19302.5	19323.5	42149.4	27832.3	18999.5	37698.5	85322.4	46291.4
LOX-1	7461.95	13144.3	3649.36	2785.49	3462.55	4098.84	4999.44	7820.26
LOXL2	1672.66	1501.11	1487.35	1642.31	1436.57	1806.17	1581.35	1502.59
LRIG1	355.827	356.583	202.265	265.607	207.414	233.179	187.652	269.817
LRIG3	755.91	836.664	724.208	881.068	1075.7	823.381	1024.87	955.616
LRP-6	377.621	404.495	295.765	367.102	427.841	461.119	614.043	596.476
LRRC4	1624.66	1630.97	2519.89	1991.55	1406.87	1518.87	1474.5	1130.44
LRRTM3	941.39	974.285	1210.68	1008.41	904.02	894.548	846.466	1509.52
LRRTM4	464.436	650.879	542.001	546.197	408.307	575.164	538.013	398.418
LSECtin	982.249	949.91	784.879	812.488	856.56	1007.51	875.705	743.405
L-Selectin	9848.72	9458.73	15483.9	10194.2	11093.1	14316	33516.4	24575.3
LTbR	3600.02	2391.93	3600.85	3311.08	3794.11	1876.08	3900.11	2688.45
Lumican	12142	14553.9	12739.5	7893.16	11839.5	12373.3	12691.5	13480.4
Lymphotactin	440.434	591.598	457.738	506.636	360.709	546.646	572.02	563.683
LYVE-1	72695.5	70035.4	52670.5	43812.1	52898.1	59314.9	28872.3	60033.4
MAP1D	388.423	395.692	246.938	381.541	303.397	400.452	463.885	339.151
Marapsin	501.56	590.196	480.624	455.193	446.91	448.934	508.026	442.627
Matrilin-2	1615.43	2910.08	1635.53	2193.16	1263.06	3187.93	2659.72	2349.62
Matrilin-3	638.721	529.888	646.593	680.616	242.871	439.004	863.02	370.228
Matriptase	3238.28	2103.16	1811.93	1626.3	1691.26	2376.98	2710.68	1316.88
MBL	4381.25	6649.6	5802.69	4367.87	3908.67	4427.79	10241.3	36055.6
MCEMP1	521.156	684.039	719.015	738.894	519.796	697.61	1156.2	683.987
Mcl-1	986.107	790.597	781.434	897.039	876.806	973.021	775.074	725.353
MCP-1	42491.8	43390.5	35131.1	34621.9	37989.1	45031.7	66138.8	51538.7
MCP-2	773.653	1021.96	913.181	1180.87	763.007	2343.03	30219.2	4140.15
MCP-3	647.416	590.452	776.841	765.532	498.826	516.739	1142.69	703.56
MCP-4	536.21	782.387	532.731	734.409	457.237	687.494	673.549	813.744
MCSF	483.83	985.104	498.056	902.523	536.231	1281.5	2983.12	326.976
MCSF R	36495.1	36496.8	37091	31559.1	36797	31386.8	47120	36571.5
MDC	343.062	521.931	495.617	539.411	403.834	484.914	495.563	822.45
MDGA1	2662.07	3444.82	2219.5	1547.63	1412.59	1871.65	1293.76	993.07
MDGA2	1158.2	1841.1	1185.02	1384.76	1044.34	1366.43	1496.12	1331.93
MDL-1	511.236	632.271	396.979	372.02	339.562	306.239	214.47	501.148
MDM2	1164.61	896.373	1164.16	938.498	1380.67	911.467	1604.56	1064.36
MEF2C	4268.03	3806.19	3341.23	3357.85	4862.15	4445.38	6001.64	3285.92
MEP1B	2050.98	2040	2407.36	1966.51	1885.77	1614.44	1413.22	1970.95
MEPE	534.331	583.241	682.762	723.823	904.295	809.423	1175.7	1021
MeprinA	482.493	460.175	434.482	451.11	348.886	413.502	217.549	421.864
Mer	173.017	168.43	97.884	188.05	114.413	120.1	144.831	212.28
Mesothelin	4759.67	5615.4	5025.11	3677.59	2838.01	3478.82	11876.8	7887.74
METAP2	702.635	971.732	556.176	843.881	543.069	831.794	602.273	732.489
MFRP	1180.26	1237.93	1062.49	1141.65	1380.47	1131.67	1217.54	1138.98
MIA	0	0	14.2159	0	124.381	0	106.003	0
MICA	244.683	312.334	366.098	335.533	399.427	448.674	391.498	427.396
MICB	454.581	502.29	371.637	561.343	515.251	665.742	420.275	522.839
Midkine	3636.04	4170.04	1411.86	2162.88	292.621	3152.62	12063.5	1852.85
MIF	3082.77	4531.94	3277.5	2965.32	1956.79	3008.54	3432.69	3544.03
MIG	265.994	324.898	255.772	276.557	248.348	336.1	2435.75	4649.39
MIP-1a	1509.75	1556.06	1400.39	1442.68	1199.02	2410.58	4598.93	1958.44
MIP-1b	8133.66	7059	4017	7405.4	4805.64	8214.68	13102.1	17026.1
MIP-1d	3421.12	7024.09	6097.81	3041.75	1537.7	1931.6	13437.2	9217.18
MIP-3a	435.246	601.023	397.029	616.667	619.219	622.438	557.79	639.524
MIP-3b	5760.9	5902.23	4915.36	6961.67	5348.14	8373.01	13482.8	28832.6
MIS RII	598.657	646.959	496.227	506.142	484.664	409	1166.97	396.282
MMP-1	187.454	284.001	283.063	220.024	205.423	222.664	290.358	229.901
MMP-10	3252.02	2223.67	3854.96	3083.31	3817.55	3604.06	2731.09	3131.98
MMP-12	6007.21	5700.47	7531.33	5687.43	5821.28	6915.7	7054.6	8463.15
MMP-13	2144.91	2423.16	6170.67	2260.88	692.151	1069.09	10195.1	3786.78
MMP-2	650.684	485.389	838.198	680.163	910.593	566.574	504.305	445.223
MMP-3	334.693	840.419	769.566	422.187	388.225	1823	633.353	486.156
MMP-7	247.707	263.489	253.694	175.218	224.664	240.075	290.36	355.521
MMP-8	650.684	1513.72	1581.22	1647.57	1162.57	1384.66	3153.04	1945.47
MMP-9	2300.26	2540.17	4671.88	2877.67	866.01	989.916	4182.87	1714.72
MOG	3742.59	3232.57	3651.06	2921.1	2963.74	1662.65	2280.22	2905.92
MPIF-1	2397.71	2252.91	2595.68	2449.45	2197.1	2317.97	2057.35	2404.27
MSP	2401.17	2621.37	2498.49	2632.47	2301.54	2605.55	2421.12	3385.43
MSP R	329.747	160.496	280.59	236.228	120.059	112.83	174.244	119.566
NAP-2	5894.98	6228.66	5003.23	14673.3	3941.57	9906.22	11939.9	59188.8
N-Cadherin	390.323	267.533	510.501	331.757	671.337	348.939	220.239	167.943
NCAM-1	121456	154251	119696	134281	123134	130319	136528	90435.7
NCK1	1108.82	1073.88	1122.12	1149.01	1078.15	1166.15	1692.54	1204.21
Nectin-1	1207.44	772.123	823.981	406.608	951.091	765.77	1807.69	856.875
Nectin-2	961.97	1307.07	1028.33	938.369	444.114	1087.62	1553.64	1183.19
Nectin-3	440.593	913.275	383.63	369.998	224.677	361.07	325.94	367.673
Nectin-4	2201.3	2855.25	2584.15	2716.58	3247.09	2898.22	3110.09	3094.93
Neprilysin	1189.26	1644.16	1186.64	1192.92	1302.55	1729.61	2326.31	7739.17
Neprilysin-2	277.38	334.837	348.451	236.582	134.791	205.88	101.6	133.477
Nesfatin-1	620.815	599.244	661.676	374.548	424.59	397.724	640.982	519.581
Nestin	465.678	335.099	554.97	456.369	572.316	491.305	467.615	450.347
Netrin-4	1350.14	1680.4	1709.81	1524.66	1671.77	1624.01	1609.91	1350.99
Neudesin	1835.13	1783.38	1172.87	410.091	1463.41	1313.55	1824.89	935.001
Neurexin 3 beta	1832.11	1939.88	1405.14	1656.51	1546.01	1393.93	1617.35	1335.44
Neurocan	11679.6	15008.9	9482.75	13307.8	7978.86	10927.1	9744.42	8172.04
Neuroglycan C	2026.16	2782.06	1910.44	2439.79	1280.1	1227.28	1871.93	909.994
Neurogranin	529.466	387.917	582.316	362.554	344.591	371.463	341.62	412.748
Neuroligin 2	561.544	548.912	489.015	715.862	519.505	571.073	650.725	521.554
Neuropilin-2	879.985	580.492	869.826	595.442	1009.38	528.776	1036.11	545.7
Neurturin	559.199	692.834	511.026	790.425	769.691	692.947	677.334	621.297
NG2	663.142	881.038	778.664	1025.88	827.792	904.907	823.222	898.2
NGF R	768.767	1720.43	963.246	883.393	1051.72	1137.79	1364.2	663.227
Nidogen-1	58206	76326.7	58877.4	57826.3	68308.2	61446.1	84826.7	78357.9
Nidogen-2	8643.01	11357.7	7378.18	6913.4	9350.95	11015.7	12044.5	14467.5
NKp30	243.526	0	371.785	0	544.176	149.26	588.488	145.243
NKp44	295.043	214.195	275.028	261.939	55.7612	93.2992	0	43.9912
NKp46	643.342	781.438	641.397	831.269	537.967	764.055	713.233	649.077
NKp80	637.805	667.726	528.693	614.679	608.639	634.815	618.039	493.496
Nogo Receptor	830.156	601.207	807.269	523.639	875.546	544.997	1146.2	862.483
Nogo-A	523.729	568.438	569.28	673.776	550.867	654.982	754.723	617.584
Norrin	349.106	417.855	390.722	328.775	422.988	325.966	321.957	293.898
Notch-1	232.196	355.019	220.317	203.285	196.927	208.539	299.865	106.621
Notch-3	1900.88	2674.4	1964.65	814.966	1568.25	2447.59	3642.73	1551.26
NOV	109135	125504	104609	130863	96333.3	129068	113111	119628
NPDC-1	17210.7	21141.9	16661.8	20087.6	14880.6	17383.3	17781	14064.4
NPTXR	17557.5	21909.4	14744.5	20461.6	13213.5	15343.8	13360.1	12497.6
NQO-1	998.373	995.195	1133.8	1200.17	931.589	986.411	1054.44	908.228
NrCAM	25103.5	40265.8	20152.5	20512.4	20398.9	15383.9	23188.6	2296.7
Nrf2	629.363	829.76	665.154	712.741	442.846	666.172	532.58	808.237
NRG1a	345.996	400.56	392.439	464.297	340.286	377.341	428.681	376.032
NRG1-b1	671.462	554.755	510.246	427.154	519.795	716.185	637.107	649.233
NSE	36151.8	102262	52214.8	35925.7	48667.5	22906.5	40817.4	18688.7
NT-3	361.038	376.441	408.224	459.581	400.32	348.932	403.782	359.959
NT-4	333.418	412.363	553.84	222.267	681.591	177.135	548.869	115.373
NTAL	0	0	0	0	0	0	0	0
NTB-A	1054.25	650.208	1446.63	698.175	560.122	409.406	858.99	98.5759
NUDT5	3861.4	5928.19	3943.39	3404.66	4338.32	4247.34	7613.76	4117.03
Numb	8729.33	10444.4	10946.7	10052.3	10731.6	7448.1	10233.5	8958.87
NUP85	1464.26	3301.19	1409.93	1600.76	1042.01	1228.06	2342.47	1048.16
Olfactomedin-2	569.968	411.92	529.103	277.251	547.539	323.93	522.933	300.009
Olig2	4416.17	3870.88	2831.93	3877.62	4122.25	3609.57	2626.93	3390.26
OMgp	0	0	0	0	0	0	0	0
OPG	991.835	1946.05	2363.34	1705.36	1382.52	1618.36	1557.61	1120.29
OPN	59308.4	69969.6	79730.7	80541.4	45204.1	60148.6	82522.9	50406.5
OSCAR	2418.72	2025	2235.24	1937.94	2297.99	1947.87	1945.6	1569.22
OSM	752.627	1164.13	970.317	990.106	859.566	949.247	1673.09	1156.51
OSM R beta	145.261	116.662	447.353	230.436	606.916	367.997	1073.62	269.877
Osteoactivin	3164.79	5351.31	3761.95	1879.63	2105.83	3703.15	5106.86	2839.37
Osteoadherin	137578	127254	156451	121817	127717	128866	115181	115214
OX40	1715.87	1578.69	1517.3	1495.27	1529.19	1449.97	1815.52	1152.08
OX40 Ligand	14549	8020	11927.6	7534.53	10591.1	5223.41	8699.3	8161.22
p27	124.263	386.563	281.437	147.444	209.909	224.155	123.218	214.112
p53	245.745	334.737	388.413	361.074	653.035	392.294	267.927	439.573
p63	472.408	573.564	245.23	360.801	281.1	919.685	572.177	712.112
PAI-1	2559.99	4307.64	8375.6	3999.06	2498.28	6475.79	8274.78	6450.8
PAPP-A	2778.9	2128.34	2132.11	1809.63	2307.69	1990.76	2071.33	3465.9
Pappalysin-2	2189.1	3882.77	923.753	1042.08	1367.75	2032.6	722.056	342.704
PAR1	299.053	384.638	361.757	297.34	218.317	267.052	300.464	308.71
PARC	1264.5	1400.99	1253.33	1629.25	1423.7	1236.18	1231.23	4365.29
Pax3	1247.42	1794.01	1512.68	2244.91	1191.01	1947.43	1166.68	1714.78
P-Cadherin	386.688	555.357	441.546	406.78	363.92	376.974	554.629	421.205
PCK1	1975.56	2456.46	2255.56	2730.19	2392.94	3536.98	2056.71	2225.77
PCSK2	3296.11	2985.16	1763.41	1630.87	1516.2	1316.67	1590.17	1513.9
PD-1	95.9261	184.044	211.665	150.325	179.842	120.017	357.6	119.252
PD-ECGF	367.3	413.485	852.225	327.519	625	314.864	982.708	1515.51
PDGF R alpha	2168.16	2266.7	2262.84	2322.76	1972.88	2071.82	1904.34	1821.55
PDGF Rb	880.305	949.411	787.589	958.894	816.786	1048.93	880.339	886.113
PDGF-AA	370.508	307.304	363.318	236.575	294.116	178.348	348.856	360.18
PDGF-AB	170.792	275.954	191.691	260.985	201.453	314.626	287.862	325.293
PDGF-BB	411.967	442.465	445.915	396.466	369.891	455.499	462.719	477.616
PDGF-CC	868.414	737.145	871.491	646.487	929.528	690.496	711.748	770.112
PD-L2	4191.01	4383.84	4146.37	4058.68	4009.96	4138.47	3579.53	3908.13
PDX-1	921.162	1571.87	1071.6	984.9	860.745	906.023	969.803	999.205
PEAR1	0	0	0	0	0	0	0	0
PECAM-1	750.256	998.313	1328.43	703.727	705.261	1047.16	2344.73	845.421
Pentraxin 3	1115.85	1293.09	1675.36	1658.87	1323.79	1552.13	1634.2	1107.41
Pepsinogen I	5109.32	4183	7192.35	3968.43	2509.16	10017	6514.92	17612.1
Pepsinogen II	1213.26	1365.72	1212.84	1115.57	1261.3	1222.59	879.676	974.824
Periostin	298.485	459.502	417.529	241.943	333.531	492.748	625.317	1079.7
Persephin	2637.77	2314.55	2349.45	2209.22	2770.77	2797.06	2652.65	2606.72
PF4	909.069	776.529	855.023	882.999	804.832	806.358	1603.92	2306.48
PGRP-S	5432.81	5049.16	13822.3	12054.2	4360.24	13163.7	28336.5	12552.5
PIGF	679.461	725.694	1262.62	797.915	988.154	3417.37	1362.52	592.144
PILR-alpha	1876.25	6015.25	1970.54	4176.48	1622.83	3187.4	5089.81	3403.55
Plexin A4	1213.23	1580.1	1223.2	1176.25	895.184	865.341	994.272	813.601
Plexin B3	2642.55	3487.51	2120.27	1373.45	1944.72	1584.53	2934.27	1177.93
Plexin D1	1057.63	1147.96	983.459	1091.44	961.82	1058.5	961.498	862.19
PlGF-2	905.464	2206.38	2038.88	1720.99	936.389	4528.16	2453.37	2062.36
Podocalyxin	590.842	1126.95	582.037	492.644	384.222	490.467	582.692	413.016
Podoplanin	0	0	0	0	0	0	0	0
POGLUT1	2160.37	2687.62	2519.63	3126.95	2687.91	3135.47	2528.05	3056.97
PON1	576.976	576.433	599.536	681.484	626.168	660.789	641.249	661.731
PP	818.313	1005.99	677.78	1181.99	792.762	821.836	989.951	944.118
PRDX4	4480.46	1508.79	14561.4	1573.3	5324.81	6106.72	3124.08	10427.4
Pref-1	849.001	653.317	808.237	1022.85	685.198	843.163	520.717	895.058
PRELP	10691.7	20226.9	10075.5	12252.1	6038.19	22031.3	9759.88	6825.65
Presenilin 1	941.476	743.601	644.986	530.718	501.025	473.96	576.158	736.695
Procalcitonin	1027	1339.05	1257	1326.84	1232.93	1377.16	1414.43	1327.54
Progranulin	7229.38	8485.11	7900.86	8956.64	8301.18	7565.07	25983.6	8585.95
proGRP	4296.04	4890.45	4049.98	3397.52	3522	2670.83	5474.41	4677.75
Prolactin	2138.43	3253.77	1726.9	2184.73	1282.64	1745.73	2474.41	2307.98
Prolactin R	1226.61	995.14	1299.79	936.123	1162.23	1295.75	1837.75	1122.83
Prostasin	248.535	343.435	332.228	311.472	303.222	367.697	362.636	397.074
PRX2	1104.86	1107.64	850.8	1142.13	735.33	771.47	1067.98	962.227
PSA-free	1388.07	1798.55	1760.58	1727.07	1769.9	1780.43	2132.12	1797.43
PSA-total	1366.27	1318.43	1216.25	1271.95	1343.01	1315.52	1264.01	1428.49
PSMA	231.989	236.263	239.621	154.22	277.036	188.048	280.872	210.861
PSMA1	742.401	1155.37	713.208	706.244	626.806	977.373	881.059	1247.97
PTH	847.441	659.32	701.475	505.479	485.054	327.667	418.186	349.423
PTH1R	0	0	0	0	0	0	0	0
PTP1B	1312.94	1448.43	1305.73	1257.91	1063.05	1075.23	1407.47	1236.97
PU.1	727.219	792.717	713.981	1014.58	613.62	1103.73	800.217	650.722
PYY	1015.73	1390.88	1198.5	935.95	957.716	820.411	1291.33	825.806
RAGE	1075.97	1173.89	816.671	1027.27	988.741	2017.07	1156.98	1582.94
RalA	235.007	275.21	253.539	287.595	208.555	249.545	356.441	271.884
RANK	90.1105	133.907	193.209	119.573	14.4956	88.4322	92.2906	80.1832
RANTES	674.967	1370.94	1112.58	1182.73	764.873	1167.75	3483.72	2307.1
RBP4	135330	135060	128569	139038	124016	123620	131512	137442
RCOR1	276.343	291.485	215.019	190.647	115.117	207.552	108.892	190.695
Reg1B	1992.88	1965.64	1903.32	1954.13	1887.04	1711.07	1735.55	1830.37
Reg3A	991.231	1586.27	1435.47	1412.79	1066.56	2178.63	2870.22	1607.18
Reg4	0	0	0	0	0	0	0	0
RELT	17060.4	29285.6	19243.3	15625.5	14313.7	20124.9	23036.2	12924.9
Renin	408.829	624.639	496.008	470.91	683.751	486.601	844.206	679.815
Resistin	358.653	399.416	380.376	498.017	418.972	459.156	419.612	462.713
Ret	2606.27	2104.15	3565.41	2805.55	3552.3	2205.64	3573.51	3115.87
RGM-A	3468.66	8268.79	3345.57	2524.97	4942.9	2401.94	6305.34	1395.53
RGM-B	326.015	478.715	375.347	347.756	366.116	452.539	447.126	422.819
RGM-C	275.702	325.438	249.199	259.007	237.154	256.875	427.252	300.207
ROBO2	5516.74	4354.5	4273.47	4736.76	4434.85	3883.3	4967.78	4317.19
ROBO3	429.337	432.97	415.077	358.137	456.32	407.593	715.237	589.211
ROBO4	139.771	89.1028	75.1613	47.4177	24.8459	0	54.7194	194.544
ROR1	371.267	147.478	86.8051	0	80.8183	0	345.865	0
ROR2	885.743	1053.46	1034.3	1227.23	829.011	853.711	728.699	850.444
R-Spondin 2	430.516	477.637	496.789	440.3	361.322	398.804	265.898	315.56
Ryk	837.825	654.781	1169.73	653.298	1330.35	867.312	1893.15	915.477
S100A1	7498.56	5534.56	6620.21	7263.59	6531.77	6135.9	6020.47	4775.97
S100A13	1326.25	1416	1205.35	1175.29	1115.93	1040.09	1238.45	1126.1
S100A8	705.754	888.813	715.625	675.104	930.787	962.062	1396.1	1727.6
SALM4	851.831	752.194	579.762	784.876	564.879	777.799	639.152	608.391
SCCA2	615.433	897.468	799.944	747.915	634.611	569.429	495.47	573.235
SCF	230.696	604.889	290.707	491.281	447.199	589.884	481.118	254.662
SCF R	24516.5	32546.5	15968.4	13873	24833.9	26361.9	22462.2	13501.4
SDF-1a	1078.54	755.769	728.631	998.538	840.276	653.496	1861.18	1217.04
SDF-1b	630.738	997.91	548.857	814.812	528.114	782.913	517.472	617.554
Semaphorin 4C	1900.4	1739.38	1505.86	1380.31	1549.49	1595.93	1533	1645.02
Semaphorin 4D	2373.43	1728.55	1988.95	1919.81	2251.61	630.648	1932.68	673.059
Semaphorin 4G	0	0	0	0	0	0	0	0
Semaphorin 6A	1934.89	2358.87	2035.29	2215.99	1941.17	1733.97	1568.81	1682.12
Semaphorin 6B	1820.81	2009.39	1202.7	1754.97	2412.18	1617.45	1620.22	2110.11
Semaphorin 6C	2094.14	2066.4	2015.77	2128.31	2382.7	2243.08	2159.7	2122.23
Semaphorin 6D	81.2848	0	239.42	121.282	249.296	267.09	499.592	183.376
Semaphorin 7A	46568.2	61048.3	9011.12	7973.11	13240	14787.3	3777.43	926.412
Serpin A4	134784	171607	178584	157820	142494	185788	138353	184324
Serpin A5	928.462	439.506	1271.63	431.633	1034.87	950.269	1131.5	815.458
Serpin B6	12572.4	15850.3	13109.8	9828.87	9656.73	10958.1	10350.6	5552.86
Serpin B8	528.318	1500.42	664.124	726.608	695.521	849.747	1359.25	1336.69
Serpin F1	2637.89	1681.03	2119.15	2289.65	15488.1	1355.75	1592.53	1854.51
sFRP-3	3623.16	7496.99	3800.22	3388.8	2201	4836.18	5430.33	3886.57
SH2D1A	587.771	671.872	636.811	514.972	430.422	516.597	525.843	615.962
Shh-N	259.479	368.78	339.608	347.395	313.655	382.847	433.087	346.616
SHP-1	631.022	777.535	584.893	658.52	598.153	810.291	819.57	625.806
SIGIRR	204.453	218.151	219.516	197.966	226.947	168.742	307.662	281.707
Siglec-1	89.4988	83.3224	235.38	0	0	0	2918.8	0
Siglec-10	359.345	477.562	416.478	611.972	298.118	533.069	775.117	614.159
Siglec-11	919.876	720.587	1285.75	455.871	1131.37	898.742	1382.39	953.751
Siglec-2	1057.72	1195.2	929.932	1202.96	668.35	1164.92	611.746	836.675
Siglec-5	43798.9	840.484	67791.1	53499.9	42865	855.569	129994	53883
Siglec-6	663.428	704.057	754.949	638.156	624.777	703.978	700.144	679.648
Siglec-7	715.451	762.444	890.484	821.733	1014.63	898.548	885.728	1015.02
Siglec-9	1253.05	1670.44	1530.83	1258	1394.69	1374.37	1779.5	1488.05
SIRP alpha	593.725	695.248	733.215	874.346	648.7	551.152	562.187	643.799
Sirtuin 1	3367.81	3081.24	3517.79	3045.17	3613.74	2505.84	2848.03	2633.66
Sirtuin 2	12954.2	11726.5	9662.79	12390.7	7945.42	13031.5	8092.66	11550.8
Sirtuin 5	0	0	0	0	0	0	0	0
SLAM	106.26	165.159	222.605	196.742	105.828	221.313	136.622	114.839
SLITRK5	1782.48	1619.01	1615.13	1365.97	1607.04	1293.61	1518.31	1335.16
Smad4	2112.8	2381.18	2490.92	2462.7	1904.42	2395.82	2290.05	2229.65
SMPD1	1340.86	2638.83	1907.35	1648.69	1896.91	2144.08	2025.49	1666.66
SorCS1	7656.8	7759.76	3661.41	7345.79	2280.03	4067.39	2510.43	1371.47
SorCS2	1296.46	1662.59	1376.32	1369.88	1176.55	1258.56	1218.98	1309.92
SorCS3	480.22	534.146	556.807	557.699	465.921	603.627	526.455	577.191
Sortilin	2033.99	2305.78	1710.82	1235.68	1832.6	1526.11	2363.03	1809.69
SOST	175.075	85.7863	11.5082	98.609	0	95.433	97.5005	88.8379
SOX15	1366.15	1305.73	1323.96	1261.31	1389.55	1529.11	1304.45	1025.44
SOX2	509.236	382.396	367.239	263.236	100.646	185.106	267.003	196.519
SOX7	1016.67	1375.1	1225.42	1717.81	1120.22	1446.85	1453.59	1236.48
SOX9	1456.06	1826.36	1521.96	1564.35	1268.31	1615.73	1452.26	1272.33
SP-D	221.374	117.752	130.457	216.953	116.074	226.174	215.187	174.787
SPHK1	548.641	679.065	338.965	924.862	345.166	885.282	356.03	774.895
Spinesin	494.659	434.158	378.853	452.935	321.112	435.953	309.619	410.495
SPINK1	2944.34	2423.03	2502.41	2317.47	2233.93	3060.14	2966.97	1765.68
SR-AI	822.004	599.783	719.268	676.447	589.747	520.837	616.996	464.35
SREC-I	1705.32	1757.61	1705.64	1159.66	1766.18	1369.11	2245.87	1849.88
SREC-II	1582.74	1727.63	1659.85	1445.2	1431.49	1996.75	1929.03	1869.31
ST2	918.999	928.835	886.541	961.796	982.786	967.88	1126.41	1085.42
ST3GAL1	476.14	655.205	700.313	624.871	462.163	709.101	759.78	721.845
ST6GAL1	864.056	956.511	684.439	841.482	766.228	731.651	720.622	690.587
ST8SIA1	656.333	825.592	543.907	762.948	475.201	796.209	974.393	750.994
Stabilin-2	1395.65	1247.76	1164.09	891.963	987.692	980.68	1028.59	973.642
SULT2A1	2738.87	3033.81	2798.82	1797.88	2251.47	2311.65	3380.21	2254.14
Syndecan-1	264.935	303.464	275.429	292.462	203.999	249.944	250.574	239.786
Syndecan-3	298.931	287.732	298.095	296.796	367.97	352.146	340.02	374.668
Syndecan-4	494.921	734.585	667.167	603.145	360.591	806.576	801.86	484.649
Syntaxin 4	518.411	450.66	516.212	432.968	318.777	352.543	1004.78	325.5
Syntaxin 6	1324.98	1276.35	1447.82	1399.86	1431.85	1870.22	1625.31	1274.86
TACE	898.353	1079.98	929.746	787.074	707.801	953.695	1042.99	978.761
TACI	225.276	203.569	314.429	124.749	30.9947	116.19	208.398	116.075
TAFA1	770.315	756.088	572.97	778.742	572.794	851.92	624.362	757.338
TAFA2	1210.44	1283.27	1276.01	1267.79	1110.7	1314.86	1154.01	850.355
TAFA5	900.932	2567.58	1859.23	2442.25	1479.66	1209.81	2488.26	708.884
TARC	966.534	646.492	768.041	1084.88	948.383	753.955	818.22	974.252
TAZ	3610.75	3835.88	3754.07	3605.36	1014.74	3800	2799.72	1282.22
TCN2	4739.59	8149.84	4490.92	3258.96	7509.94	8355.25	15574.3	8357.14
TC-PTP	1765.12	474.572	1644.28	1401.95	1485.23	516.415	1697.69	774.153
TECK	1621.4	1234.01	1417.98	1582.84	1475.21	1154.39	1125.52	2282.4
Tenascin R	1740.21	1996.28	1598.43	1174.06	1583.13	1592.14	1583.93	959.287
Testican 2	505.691	586.139	604.527	763.686	482.037	651.146	536.652	634.142
TF	290.253	391.772	373.191	217.447	124.351	177.016	385.798	195.891
TFF3	392.686	301.727	324.842	225.024	132.45	110.839	0	0
TFPI	98.2681	117.783	139.121	10.4821	0	72.8337	104.323	163.166
TFPI-2	856.77	2068.26	674.405	841.954	329.198	355.905	306.721	565.995
TGFa	647.106	480.27	712.718	552.213	620.278	461.522	806.786	397.715
TGFb RIII	186.49	240.878	193.255	187.233	178.066	199.707	257.71	294.87
TGFb1	2736.79	3333.72	2652.08	3444.52	3644.99	3679.31	3916.7	3538.03
TGFb2	3980.99	3318.91	4059.91	3548.7	4355.47	4346.98	4139.64	3549.09
TGFb3	273.31	364.508	386.953	472.286	367.876	339.832	205.194	170.955
TGM3	1468.48	1231.26	1177.13	1628.49	1324.5	1525.38	1023.05	1356
TGM4	560.733	667.075	565.218	687.233	603.62	529.29	410.595	538.177
THAP11	571.569	734.298	555.39	482.49	605.887	681.142	562.344	650.479
Thrombomodulin	257824	253554	235546	266907	210156	245916	171052	227125
Thrombospondin-2	539.347	660.206	436.168	530.363	455.128	729.262	772.984	839.939
Thrombospondin-5	386.872	1148.64	2057.11	512.669	351.942	2520.47	359.131	1279.85
THSD1	2729.86	2831.87	2687.54	2092.08	2360.61	2311.29	2216.32	2682.38
Thyroglobulin	1119.21	1333.02	1304.01	1205.29	1236.09	1263.29	1419.67	1421.6
Thyroid Peroxidase	1694.64	1992.63	1522.66	1540.19	1823.02	1437.62	1508.78	1336.77
Tie-1	206.532	345.484	216.796	192.044	236.571	250.472	373.018	323.952
Tie-2	276.547	398.843	307.259	325.95	350.503	395.109	334.002	321.53
TIM-1	525.337	602.06	455.86	578.835	430.624	618.713	481.709	527.032
TIM-3	2029.7	2630.74	2425.75	1304.53	1264.69	1475.5	2395.19	1528.95
TIMP-1	144541	157917	157023	140516	139341	140481	156440	144679
TIMP-2	180682	195128	217132	185611	191000	207673	228916	201732
TIMP-4	20955.2	16006.1	12665.4	9255.5	12785.1	11659.6	14035.1	3563.6
TLR1	708.823	528.596	748.284	465.886	578.098	518.607	1213.32	918.134
TLR2	688.914	947.549	912.462	821.947	803.908	757.946	1218.84	857.584
TLR3	1060.31	771.221	761.365	655.038	1003.27	727.006	986.796	636.892
TLR4	305.377	336.544	212.898	572.956	192.415	502.239	378.275	360.072
TMEFF1	6360.47	5915.44	5065.16	6198.56	5047.73	5381.21	4603.03	5384.36
TNF RI	9663.38	17465.1	19413.7	9322.68	8303.57	11633.6	22272.7	11782.5
TNF RII	7132.94	13476.5	19761.3	7260.7	7144.08	9258.26	35972.6	17975.6
TNFa	3089.88	3013.08	3428.28	3160.03	3029.38	3298.98	3133.28	3031.8
TNFb	6210.94	5311.49	6164.35	5819.53	4942.97	5690.1	4829.8	5411.97
TPO	562.354	596.772	510.615	608.757	622.083	650.253	702.439	625.638
TPP1	9147.33	7449.59	8949.79	11411.6	9654.82	6304.76	4585.36	8645.69
TPST2	428.921	289.975	347.958	507.124	114.504	450.273	116.139	449.365
TRACP	916.226	2060.19	1271.06	841.128	697.222	1167.86	1088.9	818.662
TRAIL	276.658	332.175	323.942	288.077	294.12	224.383	331.441	266.987
TRAIL R1	979.652	985.808	999.224	1002.09	1083.35	953.524	1282.86	1295.88
TRAIL R2	4455.58	9246.66	7624.29	3995.48	4645.2	6588.32	7937.36	2780.58
TRAIL R3	1558.09	2151.57	4579.12	1502.87	2012.49	3230.23	4018.45	2169.91
TRAIL R4	683.504	546.515	679.217	517.832	598.877	705.952	869.576	589.262
TRANCE	208.71	276.129	280.16	213.912	88.9772	204.991	157.415	245.386
Transferrin	503828	476065	457350	472386	366372	339700	306411	298515
Trappin-2	2459.74	3793.1	6046.28	5506.15	3012.53	13932.8	13361.5	6575.56
TREM-1	582.769	683.058	641.335	838.389	742.7	778.478	758.106	852.534
TREM-2	1838.11	1671.28	2107.61	1397.14	2024.08	1757.6	3169.51	2176.32
TREML1	1305.01	1118.14	1518.25	1122.81	1262.09	906.966	928.723	848.553
TrkA	2934.16	2989.05	2690.27	1970.79	3508.63	2425.49	2583.02	2688.3
TrkC	1363	965.681	1400	997.845	1485.97	1033.42	1526.87	1505.33
TROP-2	1469.13	2358.15	2153.79	2309.1	1852.1	2119.48	2082.19	1827.52
Troponin C	2296.44	2598.88	2232.98	2223.24	2448.58	2088.79	2148.53	2044.05
Troponin I	415.537	466.723	434.881	419.541	323.854	389.961	391.863	388.316
TROY	617.055	364.84	623.054	547.765	629.385	451.101	617.077	674.955
Trypsin 1	91617.4	124402	92064	84064.9	85811.4	88516	78559	72101.8
Trypsin 3	623.702	636.367	803.681	580.008	401.282	1101.07	380.888	436.466
TSH	1179.1	1989.3	1461.85	1222.53	1192.29	1208.51	1476.55	1157.35
TSK	476.783	724.932	1586.22	557.892	319.359	681.547	904.582	1013.1
TSLP	433.517	148.505	255.971	368.651	197.545	157.718	2045.72	326.857
TSLP R	1131.29	1420.03	1384.92	1238.47	981.544	1399.3	1200.02	1093.56
TSP-1	215.362	292.883	336.166	315.109	168.409	265.296	367.177	210.895
TWEAK	272.525	304.789	243.265	200.649	184.78	191.934	457.377	203.376
TWEAK R	248.149	222.551	226.005	351.694	313.286	114.425	98.6212	293.889
Ubiquitin+1	745.444	782.25	746.839	435.188	486.706	471.347	735.156	649.59
UCH-L3	1922.58	1449.82	1654.56	1251	1587.95	1510.37	1953.59	1437.79
ULBP-1	198.519	230.916	346.849	220.791	281.751	240.758	633.645	330.351
ULBP-2	622.383	709.495	573.505	567.404	611.561	729.774	860.98	737.796
ULBP-3	560.32	236.394	353.211	405.849	489.241	443.738	487.744	403.379
ULBP-4	392.443	482.164	533.36	355.683	362.721	404.067	350.807	373.734
UNC5H3	2164.43	2065.29	2001.26	1801.03	1985.27	2610.14	1836.71	1408.4
UNC5H4	2282.05	2755.72	1900.2	1375.41	1296.12	1452.72	1632.32	1112
uPA	205.949	336.595	143.724	129.667	111.722	119.629	128.636	161.894
uPAR	7788.08	12485.1	9838.57	5661.13	5424.32	9152.37	18384.4	8875.19
Uromodulin	316.662	352.317	1182.01	397.609	1162.71	860.425	2057.98	4006.51
VAMP-1	147.74	262.943	213.602	262.608	204.371	264.896	193.287	278.568
VAMP-2	875.597	913.44	882.879	1052.93	920.431	1027.74	725.621	869.857
VAP-A	2241.95	2652.69	1905.74	1613.98	1938.22	1607.05	2018.51	1806.07
VCAM-1	14238.5	18736.2	14642.7	7552.25	10475.4	19608.4	32920.2	26346.3
VE-Cadherin	22.8414	177.619	89.6358	0	0	0	0	91.3834
VEGF	649.868	541.041	554.103	705.9	690.86	684.761	718.568	564.795
VEGF R1	281.01	364.535	394.566	372.729	261.762	325.583	400.966	324.874
VEGF R2	1429.95	3279.96	2785.35	1810.57	2922.35	3597.66	1708.53	2826.74
VEGF R3	215.307	389.235	322.745	532.848	372.908	374.046	387.848	417.313
VEGF-C	430.16	383.353	353.919	344.887	460.41	552.813	292.354	381.738
VEGF-D	288.041	245.548	397.063	336.237	490.634	399.282	454.433	174.277
Visfatin	218.166	198.088	239.11	266.356	124.879	132.067	217.172	185.469
vWF-A2	914.26	822.894	826.039	662.859	1046.29	769.799	1709.25	917.784
WIF-1	2260.9	3094.42	1206.01	2053.11	907.181	900.903	590.449	415.346
WISP-1	104.92	91.2031	89.8915	101.974	0	0	101.966	42.2553
Wnt-4	1882.01	1159.76	1709.08	1235.93	1904.57	1139.97	1329.49	1344.33
XEDAR	1127.49	3067.68	1916.73	1151.92	1288.43	1367.89	2291.18	1160.11
XIAP	442.685	294.28	462.028	451.116	419.058	483.69	379.344	459.794
