# Supplementary material for: Novel CSF biomarkers for diagnosis and integrated analysis of neuropsychiatric systemic lupus erythematosus: based on antibody profiling
Source: Arthritis Res Ther. 2023 Sep 8;25:165. doi: 10.1186/s13075-023-03146-z (PMC10486090; doi:10.1186/s13075-023-03146-z)
Supplement: Supplementary file 4 — Additional file 4: Table S4. List of proteins identified by 17-plexed customized proteins array and raw data. [file 13075_2023_3146_MOESM4_ESM.xlsx]

## Sheet: Sheet1
Table S4. List of proteins identified by 17-plexed customized proteins array and raw data.
proteinID	Control1	Control2	Control3	Control4	Control5	Control6	Control7	Control8	Control9	SLE1	SLE2	SLE3	SLE4	SLE5	SLE6	SLE7	SLE8	SLE9	SLE10	SLE11	SLE12	SLE13	SLE14	SLE15	SLE16	SLE17	SLE18	NPSLE1	NPSLE2	NPSLE3	NPSLE4	NPSLE5	NPSLE6	NPSLE7	NPSLE8	NPSLE9	NPSLE10	NPSLE11	NPSLE12	NPSLE13	NPSLE14	NPSLE15	NPSLE16	NPSLE17	NPSLE18	NPSLE19	NPSLE20	NPSLE21	NPSLE22
Trappin-2	4454.15	5717.12	7382.8	7227.53	6506.13	4417.63	11668.6	13637.7	12376.9	16381.5	8280.65	4125.69	6506.13	9663.22	7089.01	10063.4	15183.8	15339.9	20119.7	5365.41	18596.7	5671.01	10337.8	11685	8384.81	6355.43	4147.52	18874.3	10250.9	14891.2	7563.69	14511.3	9003.89	10913	16907.3	16652.9	9939.5	24983.6	14911.9	12715.5	12943.5	16271.8	23583.4	13868.4	23531.7	9003.89	15576.3	20018.4	13559.3
L-Selectin	3644.33	4344.66	2852.09	3627.12	4649.75	3967.17	3984.45	4769.42	4431.1	8196.5	4250.02	2638.14	4649.75	4809.91	2910.59	5928.81	6166.92	5890.74	13644.8	5585.17	7580.75	3340.13	9381.32	5283.45	5037.36	7883.46	2764.7	7964.4	8351.09	5528.75	3502.43	3662.2	3997.47	6939.33	7811.03	5609.64	11842	19755.8	5967.27	10073.3	4267.2	8651.85	12333	7470.63	6715.14	3997.47	6385.42	6792.73	5290.44
Cystatin E M	275.445	739.033	325.712	827.271	581.895	447.885	554.638	384.464	158.576	575.5	431.906	259.974	581.895	386.395	177.663	304.215	156.215	681.294	505.641	818.592	2046.28	212.811	567.925	643.449	345.093	816.296	748	1584.12	1353.71	1391.1	220.224	506.566	1249.61	1278.82	1613.04	271.864	1318.02	4432.59	666.659	1482.41	2637.82	927.072	2749.67	692.683	1217.16	1249.61	1308.71	631.735	773.593
TCN2	1928.96	2867.85	3033.82	1906.61	3445.93	2402.69	776.374	1269.35	1878.61	4102.25	2143.86	2946.92	3445.93	3701.58	3090.75	2915.73	2994.75	3521.04	3428.67	1327.01	3841.75	4069.9	3685.8	4129.49	3081.68	2911.81	3496.29	3038.08	1904.57	3282.73	2611.09	2333.05	3475.11	3638.71	4314.62	2019.25	3651.84	3338.14	3361.99	2865.26	1349.26	1706.27	1749.96	2291.28	1899.82	3475.11	2766.84	3349.53	3831.19
Endoglin	235.136	276.12	218.938	76.5628	169.344	134.586	137.312	105.651	153.565	166.5	112.139	117.223	169.344	183.773	120.527	182.569	318.737	229.655	219.53	122.43	245.707	145.452	167.696	89.273	145.65	201.142	183.79	296.697	259.743	98.7823	189.111	277.452	253.336	127.344	200.2	108.598	1690.81	1659.22	239.792	294.41	228.783	199.805	331.577	209.866	132.796	253.336	221.16	146.289	162.221
VCAM-1	225.619	368.995	349.068	294.276	321.473	81.8181	185.412	174.916	144.797	148.5	150.335	133.765	321.473	202.622	143.465	413.318	314.724	319.932	440.922	381.634	319.951	117.823	238.687	95.6148	189.186	406.776	138.378	342.296	337.945	244.41	133.204	227.717	226.075	300.872	391.447	98.9609	625.566	2211.77	219.032	604.668	356.807	322.181	865.904	471.883	267.253	226.075	701.686	284.52	355.619
MIP-1b	1396.54	2864.51	1574.91	3178.73	2362.61	4468.92	573.798	1008.95	1690.47	2114	2358.59	3216.9	2362.61	1659.46	1856.08	11747.3	1074.02	1544.93	2703.97	1139.78	14299.1	1980.38	1381.13	1678.14	1291.25	3025.11	676.433	2637.93	8867.78	3096.62	1434.13	2368.82	668.586	1943.34	1904.51	3316.49	1882.03	7167.93	5306.91	7719.47	5153.78	21306	9224.92	4670.88	1624.68	668.586	3032.57	1053.98	1507
N-Cadherin	61.0234	48.0027	110.111	88.7344	81.2691	8.4576	69.8537	1.75354	59.6224	94.25	111.649	53.7103	81.2691	10.6023	74.2348	7.16737	8.02574	54.4728	0.931198	92.9752	104.665	62.3364	45.7153	104.884	99.8354	107.309	87.021	85.9757	88.9442	300.93	54.6914	91.9251	55.6237	51.5652	51.7287	50.2217	88.839	49.573	72.7773	84.7267	87.7639	85.172	132.717	87.0586	85.9026	55.6237	83.625	121.865	9.74299
BMP-9	63.8227	78.474	107.287	89.5196	75.6643	7.17057	45.9039	0.876772	4.50926	75.5	105.773	46.971	75.6643	36.1264	62.1404	41.2124	5.44604	46.0334	56.8031	55.8364	33.6119	85.6269	37.8031	41.9534	97.1002	101.32	68	46.2019	86.1512	7.38321	99.6598	105.616	41.3048	4.03554	69.6347	43.9208	700.453	214.59	95.6369	36.1663	37.9174	46.6463	86.0284	50.0482	47.7237	41.3048	60.0657	3.52503	50.9071
TFF3	11.7568	85.1526	115.501	86.7712	75.264	68.3962	88.6144	9.64449	1.7536	63.75	6.36597	60.8581	75.264	9.42427	67.145	4.77825	79.6842	3.58037	55.8719	72.2287	49.7796	94.9888	87.4746	12.6836	48.778	107.808	91.0629	82.5608	84.2177	265.032	11.1813	105.057	58.9281	6.7259	106.193	91.1774	705.993	95.9769	90.0386	88.5871	76.8999	107.457	90.3514	101.358	39.0089	58.9281	70.0412	1.00715	63.573
LDL R	15902.5	21969.8	12443.3	16859.1	5441.63	14277.3	16075.1	11851.8	10859.8	14980.8	7878.62	10683.9	5441.63	8360.51	5348.24	16733.8	20579.2	26579.9	11529.4	14324.3	15131.5	8296.45	13253.9	5859.09	17260.8	11575.9	15766	6577.34	9028.48	11654	18536.2	19147.2	24592.6	6315.4	18922.2	9464.85	7084.96	28881.8	11745.1	12992.6	9933.93	5106.17	12272.2	8069.95	8609.77	24592.6	11385.9	8031.02	17333
ENA-78	97.9734	2.08707	58.777	3.53367	31.2266	9.19304	10.7774	1.75354	84.9243	36	0.979379	38.1895	31.2266	72.2528	32.9469	5.17643	93.1559	63.6795	10.2432	56.3486	89.1352	55.9429	7.91227	9.26878	45.1311	56.15	5.70629	7.2316	89.8035	10.1837	0.972291	8.38223	60.0296	7.62269	13.9269	2.59448	856.588	86.4697	51.7839	3.65727	96.0716	45.3244	97.4844	30.7018	0.829977	60.0296	2.54695	2.51788	1.46145
Nidogen-2	6405.78	7385.94	6867.92	5526.85	5846.77	7667	5309.88	5757.98	5891.59	5642.75	8586.22	7225.16	5846.77	5573.67	4643.64	4794.57	4423.33	4375.47	7459.83	5241.45	5791.45	7404.79	5814.42	8067.74	6059.87	7125.81	5390.78	5931.12	7828.38	8419.92	5527.96	5940.76	9056.2	8513.87	6506.12	8304.19	14040.5	14983.3	8549.7	6920.77	8107.08	6382.43	9052.43	6614.56	6993.8	9056.2	5142.94	4736.13	2577.02
Kallikrein 5	328.071	411.362	350.095	999.243	262.223	227.987	208.563	265.223	306.379	505.75	192.693	257.319	262.223	230.895	215.615	495.743	118.953	227.354	194.155	383.171	585.867	182.671	181.103	346.848	236.14	112.55	284.364	701.465	181.756	250.52	186.194	269.349	345.308	166.13	204.179	252.777	998.566	447.515	434.098	245.037	691.46	227	250.52	1607.43	314.976	345.308	1093.7	777.017	1223.96
p63	33.031	5.84381	54.4136	0.78526	40.4344	1.83861	5.18913	0.876772	12.0247	16.5	1.71391	7.35198	40.4344	5.89017	0.834099	6.371	55.6069	1.53445	1.3968	6.14712	39.9939	90.422	0.879141	9.75661	0.911739	107.808	45.1748	3.21404	0.859364	1.01837	0.972291	8.94104	63.334	0.896787	18.9009	2.40916	1217.07	2.03724	0.933043	164.171	78.391	43.6247	50.1472	0.841146	34.444	63.334	212.671	10.0715	0.974299
Thrombospondin 2	6517.19	5309.51	6024.51	4818.75	1059.5	2968.25	5695.27	4709.14	5760.33	5379.5	5421.11	4484.71	1059.5	2734.61	3798.9	4266.38	5209.85	3067.1	3705.7	4493.29	5491.07	4103.01	4917.92	3436.77	3649.69	3584.62	3130.85	3331.16	4249.34	4198.25	4719.5	4728.97	3143.02	6542.96	3236.77	5216.39	5257.09	13499.5	6020.46	4600.84	4736.27	4200.81	7525.1	4244.42	4778.59	3143.02	5537.5	5395.31	4391.41
WIF-1	108.89	123.137	108.827	209.075	40.4344	114.913	79.4336	1.31516	100.456	3.5	57.7834	109.259	40.4344	21.99	167.028	40.6151	55.6069	14.3215	121.056	57.117	6.382	95.2171	38.2426	2.68307	25.9846	50.9093	80.3636	80.1502	91.5223	6.61943	97.7152	102.822	166.871	4.93233	69.1373	68.5684	1044.52	90.5442	55.0495	87.368	88.6159	81.7727	56.1994	104.933	42.7438	166.871	130.107	122.369	10.2301
[truncated: 15 more columns]
